# Supplementary material for: Evolutionary footprints of a cold relic in a rapidly warming world
Source: eLife. 2021 Dec 21;10:e71572. doi: 10.7554/eLife.71572 (PMC8741218; doi:10.7554/eLife.71572)
Supplement: Figure 1—source data 1. [file elife-71572-fig1-data1.txt]

## coordinates of diploid Cochlearia records in the survey of cytogenetic evolution
UniqueID	2n	North	East
00035	12	50,4705	9,96325
00036	12	51,4501389	8,6219167
00047	14	78,805359	17,97659
00048	14	78,805359	17,97659
00049	12	47,930205	16,70083
00053	12	54,5274482	-3,0187754
00054	12	54,060668	-2,1536845
00059	12	54,060668	-2,1536845
00110	14	65,510574	-171,731201
00111	14	63,340822	-170,034781
00112	14	79,844812	-91,297301
00113	14	69,5833333	-120,7333333
00114	14	75,096348	-95,150021
00115	14	69,383874	-133,585174
00116	14	68,991653	-53,345447
00117	14	64,7666667	-23,6333333
00118	14	63,8333333	-21,05
00119	14	71,35	-156,3166667
00120	14	68,1166667	-165,9166667
00121	14	68,73805	-166,096845
00122	14	43,518656	145,054728
00123	12	64,083327	-16,122027
00124	12	54,060668	-2,1536845
00125	12	54,060668	-2,1536845
00126	12	54,060668	-2,1536845
00127	12	54,060668	-2,1536845
00128	12	54,060668	-2,1536845
00146	12	53,332091	-1,778785
00147	12	53,6537726	-2,4113487
00148	12	53,6537726	-2,4113487
00149	12	54,0729591	-1,9978256
00150	12	54,6744676	-2,4465696
00151	12	54,6044147	-2,0142332
00152	12	54,7155398	-2,3652021
00153	12	54,360833	-2,25199
00155	14	82,698614	-34,29449
00157	12	50,7	6
00159	12	43,45	-4,55
00160	12	43,5666667	-5,45
00217	14	63,8333333	-21,05
00219	12	48,0333333	16,1166667
00246	12	50,7	6
00247	12	48,75	11,6666667
00248	12	48,3833333	10,7
00249	12	51,45	8,6166667
00250	12	50,4666667	9,95
00251	12	47,9666667	12,7166667
00252	12	47,9666667	12,7333333
00253	12	48,4166667	9,6
00254	12	53,0833333	-1,6333333
00255	12	54,7	-2,3333333
00257	12	43,45	-4,55
00258	12	43,5666667	-5,45
00303	12	47,0333333	13,9333333
00307	14	63,8333333	-21,05
00309	12	48,0333333	16,1166667
00335	12	50,7	6
00336	12	48,75	11,6666667
00337	12	48,3833333	10,7
00338	12	51,45	8,6166667
00339	12	50,4666667	9,95
00340	12	47,9666667	12,7166667
00341	12	47,9666667	12,7333333
00342	12	48,4166667	9,6
00343	12	53,0833333	-1,6333333
00344	12	54,7	-2,3333333
00348	12	49,8333333	25,1
00349	12	49,0166667	19,2666667
00350	12	49	19,2833333
00351	12	49,15	20,15
00352	12	48,231428	12,997038
00353	12	48,231428	12,997038
00362	14	43,054171	144,847154
00363	14	52,74	143,27988
00366	12	57,594181	-6,265534
00367	12	57,594181	-6,265534
00368	12	57,594181	-6,265534
00369	12	50,7	6
00374	12	46,711389	7,441111
00390	14	82,2	-32
00391	14	70,776204	-53,097945
00392	14	73,7	56,2166667
00393	14	60,5071376	-45,5377897
00394	14	60,7184729	-46,0279173
00395	14	82,698614	-34,29449
00396	14	65,4175454	-52,8967885
00397	14	60,7184729	-46,0279173
00398	14	74,4666667	-20,5833333
00399	14	65,975893	-21,494714
00400	14	65,975893	-21,494714
00431	12	46,95134	13,93578
00432	12	47,8507778	15,3899167
00433	12	47,68134	15,56287
00434	12	47,68086	15,41601
00435	12	47,5426167	15,0919833
00436	12	42,788777	0,056488
00437	12	49,371482	9,619892
00438	12	49,370556	9,715278
00439	12	48,42075	10,6001944
00440	12	48,250268	10,320255
00442	12	49,587833	11,46
00443	12	48,586664	11,33785
00444	12	47,9666667	12,7166667
00445	12	48,403305	11,067816
00446	12	48,389	10,702167
00447	12	47,696745	10,879217
00448	12	49,456415	11,557006
00449	12	50,4705	9,96325
00450	12	43,306118	-1,960364
00452	12	43,0333333	-6,2333333
00476	12	42,823182	-8,261892
00477	12	54,101122	-2,1638099
00478	12	54,101122	-2,1638099
00479	12	54,101122	-2,1638099
00480	12	54,101122	-2,1638099
00481	12	54,5274482	-3,0187754
00482	12	54,5274482	-3,0187754
00483	12	50,777328	6,573474
00537	12	64,083327	-16,122027
00538	12	64,401517	-15,148972
00539	14	65,140973	-15,462928
00540	14	65,6600968	-20,2814057
00541	14	78,1759535	15,1126717
00542	14	78,439368	16,573248
00543	14	78,055366	16,973463
00544	14	78,364175	17,016345
00545	14	59,001508	152,66157
00546	14	59,870394	151,684405
00547	14	64,625814	-173,533257
00548	14	66,280646	-170,920253
00549	14	68,871851	170,284084
00550	14	71,196016	-179,480419
00551	14	76,429304	-120,750227
00552	14	75,427687	-115,191193
00553	14	67,684272	-76,299324
00554	14	60,820293	-94,469607
00565	12	47,958889	9,827778
00566	12	48,05083	9,9235
00567	12	48,05083	9,9235
00568	12	43,071833	-6,333333
00574	12	54,737165	-2,351277
00575	12	54,737165	-2,351277
00576	12	54,737165	-2,351277
00581	12	54,17	-2,34
00582	12	54,17	-2,34
00583	12	54,17	-2,34
00584	12	54,17	-2,34
00585	12	54,17	-2,34
00586	12	54,17	-2,34
00609	12	63,816667	-21,033333
00610	12	63,816667	-21,033333
00611	12	48	16,43333
00635	12	47,889667	15,467667
00636	12	47,855	15,387333
00637	12	47,671983	15,4762
00638	12	47,683333	15,558333
00639	12	47,836167	15,017
00640	12	47,8505	15,387167
00641	12	49,370556	9,715278
00642	12	45,127717	26,11533
00643	12	45,127717	26,11533
00644	12	45,127717	26,11533
00645	12	45,127717	26,11533
00646	12	45,127717	26,11533
00649	12	54,1	-2,175
00650	12	54,1	-2,175
00651	12	54,1	-2,175
00652	12	54,785846	-2,341452
00653	12	54,073593	-1,818443
