# Supplementary material for: Evolutionary footprints of a cold relic in a rapidly warming world
Source: eLife. 2021 Dec 21;10:e71572. doi: 10.7554/eLife.71572 (PMC8741218; doi:10.7554/eLife.71572)
Supplement: Figure 1—source data 2. [file elife-71572-fig1-data2.txt]

## coordinates of Cochlearia accessions with documented euploidies and aneuploidies in the survey of cytogenetic evolution
UniqueID	Aberration YN	North	East
00032	n	51,885256	-5,269668
00035	n	50,4705	9,96325
00036	n	51,4501389	8,6219167
00042	n	51,563997	-4,3197
00043	n	51,563997	-4,3197
00044	n	51,563997	-4,3197
00047	n	78,805359	17,97659
00048	n	78,805359	17,97659
00049	n	47,930205	16,70083
00060	n	56,5102262	-4,5794941
00061	n	56,5449045	-4,2208744
00062	n	56,5217071	-4,3013322
00065	n	50,628304	5,575464
00066	n	55,675191	12,625417
00068	n	49,43568	1,096189
00069	n	53,093072	8,760156
00070	n	52,368532	4,889346
00071	n	59,9132694	10,7391112
00074	n	57,902152	11,742903
00077	n	56,5021653	-2,7112743
00081	n	59,131585	-3,311244
00082	n	53,1403068	-4,2763809
00083	n	53,2971886	-3,0836187
00084	n	51,736469	-5,23551
00085	n	57,538888	-6,230951
00087	n	59,046698	-3,182737
00091	n	55,677958	12,622796
00092	n	59,824529	22,930825
00093	n	59,848192	22,854555
00094	n	47,327421	5,040281
00095	n	45,179302	5,702568
00096	n	47,208615	-1,549273
00097	n	49,43568	1,096189
00098	n	41,1494512	-8,6107884
00099	n	55,704334	13,19027
00100	n	51,7139578	-3,8458525
00101	n	53,489944	-3,0505625
00102	n	53,3898917	-3,1788086
00103	n	49,9687683	-5,2039246
00104	n	60,143371	-1,019732
00105	n	52,8751914	-4,684129
00110	n	65,510574	-171,731201
00111	n	63,340822	-170,034781
00112	n	79,844812	-91,297301
00113	n	69,5833333	-120,7333333
00114	n	75,096348	-95,150021
00115	n	69,383874	-133,585174
00116	n	68,991653	-53,345447
00117	n	64,7666667	-23,6333333
00118	n	63,8333333	-21,05
00119	n	71,35	-156,3166667
00120	n	68,1166667	-165,9166667
00121	n	68,73805	-166,096845
00122	n	43,518656	145,054728
00123	n	64,083327	-16,122027
00124	n	54,060668	-2,1536845
00130	n	57,786389	-4,9297686
00132	n	56,956757	-3,189247
00133	n	56,956757	-3,189247
00134	n	51,286411	-2,760295
00135	n	53,0695	-4,0766
00143	n	57,580525	-5,5819472
00146	n	53,332091	-1,778785
00147	n	53,6537726	-2,4113487
00149	n	54,0729591	-1,9978256
00150	n	54,6744676	-2,4465696
00151	n	54,6044147	-2,0142332
00152	n	54,7155398	-2,3652021
00153	n	54,360833	-2,25199
00157	n	50,7	6
00159	n	43,45	-4,55
00160	n	43,5666667	-5,45
00161	n	55,5	12,25
00162	n	55,9166667	10,5166667
00163	n	55,4833333	12,2333333
00164	n	49,35	-0,2166667
00165	n	49,2666667	-0,2166667
00166	n	53,6833333	7,4666667
00167	n	53,7	7,9166667
00173	n	47,9666667	10,45
00174	n	47,8833333	10,5333333
00175	n	47,8833333	10,45
00176	n	47,9833333	11,8666667
00177	n	47,7833333	10,3666667
00178	n	47,9166667	10,25
00180	n	47,9	10,35
00181	n	47,8166667	10,35
00182	n	47,9666667	12,3
00183	n	47,8666667	11,8833333
00184	n	47,9	10,3833333
00185	n	55,3333333	15,1
00186	n	55,5	11,1166667
00187	n	58,1666667	21,8
00188	n	50,7333333	1,5
00189	n	49,3333333	-0,25
00190	n	49,5333333	-1,8833333
00191	n	49,5333333	-1,8833333
00192	n	49,6833333	-1,2666667
00193	n	49,6833333	-1,2666667
00194	n	48,7	-4
00195	n	47,5	-2,8333333
00196	n	48,8333333	-3,6
00197	n	50,95	1,8333333
00198	n	53,7333333	7,4166667
00199	n	53,6	6,8333333
00200	n	53,58	6,65
00201	n	52,35	9,4166667
00202	n	52,2	8,5
00203	n	53,7333333	7,1666667
00204	n	55	8,2666667
00205	n	52,8333333	4,65
00206	n	39,4833333	-9,1833333
00207	n	39,466666	-9,1333333
00208	n	55	15
00217	n	63,8333333	-21,05
00219	n	48,0333333	16,1166667
00221	n	55,85	12
00222	n	55,5166667	10,55
00223	n	57,5833333	9,9666667
00224	n	57,3833333	9,6666667
00225	n	55,4	11,1666667
00226	n	61,5	7,5
00227	n	59,05	10,0333333
00228	n	63,8666667	11,35
00229	n	69,9666667	29,5333333
00230	n	63,4666667	10,85
00231	n	70,5333333	30,55
00232	n	58,1666667	-5,3
00233	n	57,6166667	-4,3833333
00234	n	57,6	-5,5166667
00235	n	57,5666667	-6,5833333
00236	n	57,5	-6,45
00237	n	57,7833333	-5,6
00238	n	56,0333333	-3,4166667
00239	n	57,95	-4
00240	n	54,0666667	-2,15
00241	n	54,0833333	-2,2666667
00242	n	57,895766	-5,16142
00243	n	69,5	20,8
00244	n	62,5833333	7,7666667
00245	n	50,2833333	19,55
00246	n	50,7	6
00247	n	48,75	11,6666667
00248	n	48,3833333	10,7
00249	n	51,45	8,6166667
00250	n	50,4666667	9,95
00251	n	47,9666667	12,7166667
00252	n	47,9666667	12,7333333
00253	n	48,4166667	9,6
00254	n	53,0833333	-1,6333333
00255	n	54,7	-2,3333333
00256	n	49	20
00257	n	43,45	-4,55
00258	n	43,5666667	-5,45
00259	n	55,5	12,25
00260	n	55,9166667	10,5166667
00261	n	55,4833333	12,2333333
00262	n	49,35	-0,2166667
00263	n	53,7	7,8
00264	n	54,3333333	10,6666667
00265	n	53,5	8,0833333
00266	n	53,45	8,4666667
00267	n	47,9666667	10,45
00268	n	47,8833333	10,5333333
00269	n	47,8833333	10,45
00270	n	47,9833333	11,8666667
00271	n	47,7833333	10,3666667
00272	n	47,9166667	10,25
00273	n	47,9166667	10,45
00274	n	47,9	10,35
00275	n	47,8166667	10,35
00276	n	47,9666667	12,3
00277	n	47,8666667	11,8833333
00278	n	47,9	10,3833333
00279	n	55	15
00280	n	55,3333333	15,1
00281	n	55,5	11,1166667
00282	n	58,1666667	21,8
00283	n	50,7333333	1,5
00284	n	49,3333333	-0,25
00285	n	49,5333333	-1,8833333
00286	n	49,5333333	-1,8833333
00287	n	49,6833333	-1,2666667
00288	n	49,6833333	-1,2666667
00289	n	48,7	-4
00290	n	47,5	-2,8333333
00291	n	48,8333333	-3,6
00292	n	50,95	1,8333333
00293	n	53,7333333	7,4166667
00294	n	53,6	6,8333333
00295	n	53,9333333	6,7
00296	n	52,35	9,4166667
00297	n	52,2	8,5
00298	n	53,7333333	7,1666667
00299	n	55	8,2666667
00300	n	52,8333333	4,65
00301	n	39,4833333	-9,1833333
00302	n	39,466666	-9,1333333
00303	n	47,0333333	13,9333333
00307	n	63,8333333	-21,05
00309	n	48,0333333	16,1166667
00310	n	57,5833333	9,9666667
00311	n	57,3833333	9,6666667
00312	n	55,85	12
00313	n	55,5166667	10,55
00314	n	55,3833333	11,1666667
00315	n	61,5	7,5
00316	n	59,05	10,0333333
00317	n	63,8666667	11,35
00318	n	69,9666667	29,5333333
00319	n	63,4666667	10,85
00320	n	70,5333333	30,55
00321	n	58,1666667	-5,3
00322	n	57,6166667	-4,3833333
00323	n	57,6	-5,5166667
00324	n	57,5666667	-6,5833333
00325	n	57,5	-6,45
00326	n	57,7833333	-5,6
00327	n	56,0333333	-3,4166667
00328	n	57,95	-4
00329	n	54,0833333	-2,2666667
00330	n	54,0666667	-2,15
00331	n	69,5	20,8
00332	n	62,5833333	7,7666667
00333	n	57,895766	-5,16142
00334	n	50,2833333	19,55
00335	n	50,7	6
00336	n	48,75	11,6666667
00337	n	48,3833333	10,7
00338	n	51,45	8,6166667
00339	n	50,4666667	9,95
00340	n	47,9666667	12,7166667
00341	n	47,9666667	12,7333333
00342	n	48,4166667	9,6
00343	n	53,0833333	-1,6333333
00344	n	54,7	-2,3333333
00345	n	49	20
00346	n	47,65	24,9833333
00347	n	47,65	25,25
00348	n	49,8333333	25,1
00349	n	49,0166667	19,2666667
00350	n	49	19,2833333
00351	n	49,15	20,15
00352	n	48,231428	12,997038
00353	n	48,231428	12,997038
00362	n	43,054171	144,847154
00363	n	52,74	143,27988
00368	n	57,594181	-6,265534
00369	n	50,7	6
00370	n	53,083333	6,4
00373	n	53,431975	6,582508
00374	n	46,711389	7,441111
00385	n	55,189057	11,456697
00386	n	55,298435	14,772419
00387	n	55,568536	12,559999
00388	n	54,672365	11,838054
00389	n	55,941613	11,755549
00390	n	82,2	-32
00391	n	70,776204	-53,097945
00392	n	73,7	56,2166667
00393	n	60,5071376	-45,5377897
00394	n	60,7184729	-46,0279173
00395	n	82,698614	-34,29449
00396	n	65,4175454	-52,8967885
00397	n	60,7184729	-46,0279173
00398	n	74,4666667	-20,5833333
00399	n	65,975893	-21,494714
00400	n	65,975893	-21,494714
00413	n	47,9666667	12,2333333
00414	n	48,021153	12,22661
00415	n	47,991867	11,856817
00416	n	47,95	11,8483
00417	n	47,9	10,3833333
00418	n	47,9472	11,8476
00419	n	47,972182	11,856618
00420	n	47,947618	11,84827
00421	n	47,8666667	11,8833333
00422	n	47,971317	10,454743
00423	n	47,9	10,35
00424	n	47,871912	10,4705
00425	n	47,9171	10,3903
00426	n	47,916667	10,25
00427	n	47,91963	10,449346
00428	n	47,904	10,446
00429	n	47,9008	10,4504
00430	n	47,8893	10,5323
00431	n	46,95134	13,93578
00432	n	47,8507778	15,3899167
00433	n	47,68134	15,56287
00434	n	47,68086	15,41601
00435	n	47,5426167	15,0919833
00436	n	42,788777	0,056488
00437	n	49,371482	9,619892
00438	n	49,370556	9,715278
00439	n	48,42075	10,6001944
00440	n	48,250268	10,320255
00442	n	49,587833	11,46
00443	n	48,586664	11,33785
00444	n	47,9666667	12,7166667
00445	n	48,403305	11,067816
00446	n	48,389	10,702167
00447	n	47,696745	10,879217
00448	n	49,456415	11,557006
00449	n	50,4705	9,96325
00450	n	43,306118	-1,960364
00451	n	42,465227	-8,941018
00452	n	43,0333333	-6,2333333
00459	n	55,554438	12,903703
00460	n	56,2602878	12,5746657
00461	n	56,423358	12,700714
00462	n	56,2602878	12,5746657
00464	n	55,8199778	13,0304533
00470	n	55,407655	12,845021
00473	n	53,083333	6,4
00474	n	53,3613011	5,2159871
00476	n	42,823182	-8,261892
00477	n	54,101122	-2,1638099
00481	n	54,5274482	-3,0187754
00483	n	50,777328	6,573474
00489	n	59,127871	-2,829765
00492	n	58,847877	-2,87012
00494	n	57,305569	-6,145142
00496	n	57,241796	-5,902588
00500	n	58,1863148	-6,699998
00501	n	58,515588	-6,2609182
00507	n	58,1168148	-3,6517112
00512	n	68,223235	17,450036
00514	n	69,3912822	20,2678866
00519	n	70,5404756	30,6161765
00522	n	68,252043	16,056645
00525	n	68,216373	13,569378
00532	n	69,9717904	29,6378874
00537	n	64,083327	-16,122027
00538	n	64,401517	-15,148972
00542	n	78,439368	16,573248
00543	n	78,055366	16,973463
00544	n	78,364175	17,016345
00545	n	59,001508	152,66157
00546	n	59,870394	151,684405
00547	n	64,625814	-173,533257
00548	n	66,280646	-170,920253
00549	n	68,871851	170,284084
00550	n	71,196016	-179,480419
00551	n	76,429304	-120,750227
00552	n	75,427687	-115,191193
00553	n	67,684272	-76,299324
00554	n	60,820293	-94,469607
00565	n	47,958889	9,827778
00566	n	48,05083	9,9235
00567	n	48,05083	9,9235
00568	n	43,071833	-6,333333
00576	n	54,737165	-2,351277
00581	n	54,17	-2,34
00590	n	55,408057	-3,401385
00591	n	55,408057	-3,401385
00597	n	57,616667	-4,383333
00601	n	47,971317	10,454743
00602	n	47,65	24,983
00606	n	46,910833	-2,163756
00608	n	46,910833	-2,163756
00610	n	63,816667	-21,033333
00611	n	48	16,43333
00615	n	56,533072	-4,724218
00616	n	56,533072	-4,724218
00625	n	51,3281173	-3,0344457
00634	n	55,40545	-4,761227
00636	n	47,855	15,387333
00637	n	47,671983	15,4762
00638	n	47,683333	15,558333
00639	n	47,836167	15,017
00640	n	47,8505	15,387167
00641	n	49,370556	9,715278
00658	n	58,010304	-3,847068
00664	n	56,687867	-5,184737
00665	n	56,687867	-5,184737
00667	n	56,2212	-2,6985
00005	y	50,2833333	19,55
00026	y	52,9766149	0,9735842
00027	y	52,9766149	0,9735842
00028	y	52,9766149	0,9735842
00029	y	52,9766149	0,9735842
00030	y	50,794896	-0,976262
00031	y	50,794896	-0,976262
00034	y	51,885256	-5,269668
00040	y	51,563997	-4,3197
00041	y	51,563997	-4,3197
00053	y	54,5274482	-3,0187754
00054	y	54,060668	-2,1536845
00059	y	54,060668	-2,1536845
00075	y	59,3251172	18,0710935
00076	y	59,8594126	17,64112
00078	y	56,212387	-5,522627
00079	y	55,5351387	-5,1274228
00080	y	57,6697309	-2,5276082
00086	y	58,439373	-3,093862
00089	y	68,957474	33,078239
00125	y	54,060668	-2,1536845
00126	y	54,060668	-2,1536845
00127	y	54,060668	-2,1536845
00128	y	54,060668	-2,1536845
00136	y	53,0695	-4,0766
00137	y	53,0695	-4,0766
00138	y	53,0695	-4,0766
00139	y	57,1131539	-3,6641973
00140	y	57,1131539	-3,6641973
00141	y	56,506918	-4,716773
00142	y	56,506918	-4,716773
00144	y	57,580525	-5,5819472
00145	y	57,580525	-5,5819472
00148	y	53,6537726	-2,4113487
00155	y	82,698614	-34,29449
00158	y	50,2833333	19,55
00366	y	57,594181	-6,265534
00367	y	57,594181	-6,265534
00371	y	53,37487	5,27478
00372	y	51,4196626	4,068992
00379	y	55,853057	10,155504
00380	y	55,568171	12,559214
00381	y	54,672365	11,838054
00382	y	55,27738	11,294304
00383	y	55,220782	11,251686
00401	y	55,665605	12,014945
00402	y	55,686995	11,838414
00404	y	57,153961	9,327508
00405	y	69,96813	23,270419
00406	y	70,0426254	22,9517074
00407	y	54,364919	-8,4741805
00408	y	53,1538954	-9,2649505
00409	y	51,7671858	-9,7699786
00410	y	54,6044147	-2,0142332
00457	y	55,554438	12,903703
00458	y	55,554438	12,903703
00463	y	56,044048	14,275476
00465	y	55,7716614	12,9563659
00466	y	55,7716614	12,9563659
00467	y	55,7716614	12,9563659
00468	y	56,256429	12,523273
00469	y	55,611763	12,603551
00471	y	55,407655	12,845021
00472	y	56,2602878	12,5746657
00478	y	54,101122	-2,1638099
00479	y	54,101122	-2,1638099
00480	y	54,101122	-2,1638099
00482	y	54,5274482	-3,0187754
00485	y	60,278595	-1,158938
00486	y	60,278595	-1,158938
00487	y	60,1371374	-1,275271
00488	y	59,120038	-2,830497
00490	y	59,0289	-3,35027
00491	y	59,036938	-3,348674
00493	y	58,738554	-3,057663
00495	y	57,280739	-6,057853
00497	y	57,175473	-5,804112
00498	y	58,553588	-4,076561
00499	y	58,3506588	-6,5192768
00502	y	58,0929453	-6,6031296
00503	y	57,993933	-7,104848
00505	y	57,013397	-6,27654
00506	y	58,561832	-3,915944
00508	y	58,1168148	-3,6517112
00509	y	56,9691138	-5,8201034
00510	y	69,972869	23,421571
00511	y	68,668829	17,668197
00513	y	68,500696	15,321801
00515	y	70,509916	24,128566
00516	y	69,7903789	20,9463114
00517	y	69,6953085	18,8708572
00518	y	71,0349713	27,8517178
00520	y	66,43911	13,017304
00521	y	67,139335	14,965132
00523	y	68,2138053	14,4138841
00524	y	68,199753	14,38955
00526	y	68,2113972	13,5189488
00527	y	68,532101	15,738169
00528	y	69,645549	18,9968492
00530	y	71,142289	25,337208
00531	y	71,09843	25,375616
00533	y	70,152854	28,86386
00534	y	70,130556	29,009109
00535	y	70,391144	31,138028
00536	y	69,7911294	30,796699
00539	y	65,140973	-15,462928
00540	y	65,6600968	-20,2814057
00541	y	78,1759535	15,1126717
00572	y	51,283333	-2,75
00578	y	57,106775	-3,659078
00579	y	57,106775	-3,659078
00580	y	57,106775	-3,659078
00593	y	54,877616	-3,729505
00594	y	54,877616	-3,729505
00595	y	54,877616	-3,729505
00598	y	47,991867	11,85681
00603	y	47,65	24,983
00604	y	47,9	24,5
00614	y	56,533072	-4,724218
00620	y	56,53788	-4,291608
00621	y	56,53788	-4,291608
00622	y	55,22599	-4,861633
00624	y	69,366667	20,216667
00626	y	51,3281173	-3,0344457
00628	y	56,186968	-2,812142
00631	y	56,24119	-2,651395
00632	y	57,59621	-3,83835
00635	y	47,889667	15,467667
00649	y	54,1	-2,175
00652	y	54,785846	-2,341452
00653	y	54,073593	-1,818443
00654	y	57,704068	-3,495818
00656	y	57,704068	-3,495818
00659	y	58,010304	-3,847068
00661	y	57,901323	-5,168667
00668	y	49,18361	20,065
00669	y	49,15	20,15
00670	y	49,15	20,15
