# Supplementary material for: Evolutionary footprints of a cold relic in a rapidly warming world
Source: eLife. 2021 Dec 21;10:e71572. doi: 10.7554/eLife.71572 (PMC8741218; doi:10.7554/eLife.71572)
Supplement: Figure 1—source data 3. [file elife-71572-fig1-data3.txt]

# measured DNA content per chromosome (given in picograms)
PopID	PlantID	2n	2C per chromosome
1	HEID112955	12	0,065
1	HEID112956	12	0,065
1	HEID112957	12	0,067
1	Heid112962	12	0,067
1	HEID112959	12	0,067
10	HEID112986	27	0,065
10	HEID112864	27	0,063
10	HEID112859	27	0,064
10	HEID112863	27	0,059
21	HEID106724-2	12	0,062
21	HEID109699-1	12	0,062
139	HEID112995	50	0,052
140	HEID106723-5	50	0,062
145	HEID112992	41	0,051
148	HEID113039	12	0,069
148	HEID113042	12	0,072
150	HEID112846	25	0,064
151	HEID112824	25	0,059
151	HEID112817	25	0,06
152	HEID112809	42	0,035
153	Calp_1377	29	0,059
157	HEID112951	32	0,052
157	HEID112945	32	0,057
158	HEID112934	24,5	0,059
158	HEID112932	24	0,061
160	HEID112928	28	0,056
160	Cscot_1332	28	0,052
161	HEID112937	24	0,062
162	HEID112894	24	0,064
162	HEID112892	24	0,064
162	HEID112895	24	0,064
163	HEID112725	27	0,056
163	HEID112904	27	0,064
163	HEID112903	27	0,063
163	HEID112901	27	0,064
167	HEID108776	45	0,054
178	Cdan_1314	42	0,038
178	Cdan_1315	42	0,038
199	HEID112868	13	0,063
199	HEID112870	13	0,067
200	HEID112876	12	0,063
200	HEID112878	12	0,069
200	HEID112872	12	0,068
200	HEID112874	12	0,069
200	HEID112877	12	0,067
200	HEID112880	12	0,067
203	HEID112850	24	0,071
203	Calp_1352	24	0,064
203	HEID112849	24	0,064
203	HEID112987	24	0,063
204	HEID112772	24	0,06
205	HEID112788	39	0,059
207	HEID112826	39	0,058
210	HEID125643	12	0,058
210	HEID125633	12	0,055
210	HEID125638	12	0,055
210	HEID113122	12	0,064
210	HEID113126	12	0,064
266	HEID112978	24	0,065
267	HEID113056	36	0,063
267	HEID113058	36	0,063
273	HEID125647	12	0,064
273	HEID125646	12	0,065
274	HEID125644	12	0,072
274	HEID125645	12	0,072
281	HEID113102	42	0,036
281	HEID113107	42	0,035
281	HEID113108	42	0,036
292	HEID006209	25	0,064
293	HEID006210	26	0,062
296	HEID113110	42	0,036
296	HEID113111	42	0,035
297	HEID113112	42	0,036
297	HEID113115	42	0,036
223b	HEID125649	14	0,057
221	Cses_1291	14	0,054
222c	Cses_1807	14	0,051
222c	Cses_1808	14	0,051
