# Supplementary material for: Evolutionary footprints of a cold relic in a rapidly warming world
Source: eLife. 2021 Dec 21;10:e71572. doi: 10.7554/eLife.71572 (PMC8741218; doi:10.7554/eLife.71572)
Supplement: Figure 2—source data 1. [file elife-71572-fig2-data1.txt]

# BEAST chronogram in NEXUS format
#NEXUS
Begin taxa;
	Dimensions ntax=68;
	Taxlabels
		Caes_0160
		Caes_0741
		Calp_0165
		Calp_0759
		Calp_0828
		Calp_1127
		Cang_1023
		Cang_1157
		Cbav_1207
		Cbav_1208
		Cbor_1015
		Cbor_1063
		Cdan_0654
		Cdan_1067
		Cdan_1261
		Cdan_1766
		Cdan_1778
		Cexc_0297
		Cexc_1253
		Cgro_0474
		Cgro_1038
		Cgro_1764
		Cisla_1233
		Cisla_1765
		Cmac_1022
		Cmica_0979
		Cmica_0983
		Coff_1012
		Coff_1024
		Coff_1073
		Coff_1289
		Coff_1357
		Coff_1364
		Coff_1365
		Coff_1366
		Coff_1367
		Cpol_1016
		Cpyr_0021
		Cpyr_0106
		Cpyr_0198
		Cpyr_0252a
		Cpyr_0260
		Cpyr_0310
		Cpyr_0396
		Cpyr_0456
		Cpyr_0506
		Cpyr_0560
		Cpyr_0699
		Cpyr_1053
		Cpyr_1058
		Cpyr_1211
		Cpyr_1442
		Cpyr_1537
		Cpyr_1552
		Cscot_0963
		Cscot_1009
		Cses_1285
		Cses_1286
		Ctat_1017
		Ctat_1290
		Ctat_1306
		Ctri_1287
		Ctri_1288
		Ctri_1370
		Ctri_1371
		Iabu_1074
		Iacau_1072
		Imega_1776
		;
End;
Begin trees;
	Translate
		1 Caes_0160,
		2 Caes_0741,
		3 Calp_0165,
		4 Calp_0759,
		5 Calp_0828,
		6 Calp_1127,
		7 Cang_1023,
		8 Cang_1157,
		9 Cbav_1207,
		10 Cbav_1208,
		11 Cbor_1015,
		12 Cbor_1063,
		13 Cdan_0654,
		14 Cdan_1067,
		15 Cdan_1261,
		16 Cdan_1766,
		17 Cdan_1778,
		18 Cexc_0297,
		19 Cexc_1253,
		20 Cgro_0474,
		21 Cgro_1038,
		22 Cgro_1764,
		23 Cisla_1233,
		24 Cisla_1765,
		25 Cmac_1022,
		26 Cmica_0979,
		27 Cmica_0983,
		28 Coff_1012,
		29 Coff_1024,
		30 Coff_1073,
		31 Coff_1289,
		32 Coff_1357,
		33 Coff_1364,
		34 Coff_1365,
		35 Coff_1366,
		36 Coff_1367,
		37 Cpol_1016,
		38 Cpyr_0021,
		39 Cpyr_0106,
		40 Cpyr_0198,
		41 Cpyr_0252a,
		42 Cpyr_0260,
		43 Cpyr_0310,
		44 Cpyr_0396,
		45 Cpyr_0456,
		46 Cpyr_0506,
		47 Cpyr_0560,
		48 Cpyr_0699,
		49 Cpyr_1053,
		50 Cpyr_1058,
		51 Cpyr_1211,
		52 Cpyr_1442,
		53 Cpyr_1537,
		54 Cpyr_1552,
		55 Cscot_0963,
		56 Cscot_1009,
		57 Cses_1285,
		58 Cses_1286,
		59 Ctat_1017,
		60 Ctat_1290,
		61 Ctat_1306,
		62 Ctri_1287,
		63 Ctri_1288,
		64 Ctri_1370,
		65 Ctri_1371,
		66 Iabu_1074,
		67 Iacau_1072,
		68 Imega_1776
		;
tree TREE1 = [&R] ((((17[&height_95%_HPD={0.0,3.0020430585864233E-12},length_range={0.07788418002375,0.8757423168995},length_95%_HPD={0.2387836285674,0.6272801021921},height_range={0.0,9.601208716958354E-12},partition1.fasta.rate_95%_HPD={4.5028044804557325E-4,0.0014342259166645335},partition2.fasta.rate_95%_HPD={0.0023753752898214115,0.006690311389718102},partition1.fasta.rate=8.901895244998436E…
End;
