# Supplementary material for: Evolutionary footprints of a cold relic in a rapidly warming world
Source: eLife. 2021 Dec 21;10:e71572. doi: 10.7554/eLife.71572 (PMC8741218; doi:10.7554/eLife.71572)
Supplement: Figure 2—source data 2. [file elife-71572-fig2-data2.txt]

# geographical distribution of phylogenetic lineages (plastid genome)
Lab-ID	Lineage	North	East
Caes_0160	purple	43,533333	-6,066667
Caes_0741	purple	43,378639	-4,478778
Calp_0165	purple	51,284444	-2,761111
Calp_0828	purple	57,106775	-3,659079
Calp_1127	purple	55,410812	-3,388092
Cang_1023	blue	47,578653	-3,049281
Cang_1157	purple	54,893354	-4,384783
Cbav_1207	green	47,991867	11,856817
Cbav_1208	green	47,826233	10,401317
Cbor_1015	pink	47,900000	24,500000
Cbor_1063	pink	47,650000	24,983000
Cdan_0654	purple	57,723040	-3,294634
Cdan_1067	blue	46,910833	-2,163756
Cdan_1261	purple	53,933333	6,400000
Cdan_1766	blue	48,962456	8,303036
Cdan_1778	pink	42,798818	-9,150195
Cexc_0297	green	46,951194	13,935972
Cexc_1253	green	47,340028	14,737417
Cgro_0474	green	78,223722	15,328583
Cgro_1038	green	64,855194	-166,401861
Cgro_1357	green	47,507132	152,821323
Cgro_1364	pink	54,005572	-131,995699
Cgro_1365	pink	54,254526	-130,342930
Cgro_1366	green	52,651288	143,311289
Cgro_1367	green	52,739997	143,279883
Cgro_1764	green	65,370278	-18,966222
Cisla_1233	green	63,816667	-21,033333
Cisla_1765	green	63,804000	-16,637778
Cmac_1022	green	48,000000	16,433333
Cmica_0979	purple	56,533072	-4,724218
Cmica_0983	purple	56,537880	-4,291608
Coff_1012	purple	56,186968	-2,812142
Coff_1024	blue	69,366667	20,216667
Coff_1073	purple	57,583333	9,966667
Coff_1289	green	63,466667	10,850000
Cpol_1016	green	50,283333	19,550000
Cpyr_0021	green	45,127717	2,611533
Cpyr_0106	green	46,482694	7,670917
Cpyr_0198	green	47,964444	12,720000
Cpyr_0252a	green	51,450139	8,621917
Cpyr_0260	purple	50,695611	5,994278
Cpyr_0310	green	47,894111	15,468556
Cpyr_0396	green	47,671417	14,766333
Cpyr_0456	green	49,002028	19,286722
Cpyr_0506	green	49,370556	9,715278
Cpyr_0560	green	47,695556	10,049722
Cpyr_0699	green	54,070960	-2,132911
Cpyr_0759	purple	54,737165	-2,351277
Cpyr_1053	green	42,960000	0,090000
Cpyr_1058	green	49,850000	25,100000
Cpyr_1211	purple	43,075400	-6,333469
Cpyr_1442	green	54,100243	-2,173880
Cpyr_1537	green	47,838083	15,017333
Cpyr_1552	purple	54,785846	-2,341452
Cscot_0963	green	56,687867	-5,184737
Cscot_1009	purple	58,167536	-5,310338
Cses_1285	pink	57,484210	-152,401160
Cses_1286	pink	57,755290	-152,485230
Ctat_1017	orange	49,150000	20,150000
Ctat_1290	orange	49,177750	20,036111
Ctat_1306	orange	49,183764	20,065200
Ctri_1287	green	51,477500	-56,876111
Ctri_1288	yellow	51,965000	-55,365556
Ctri_1370	green	49,520195	-55,892138
Ctri_1371	yellow	48,527499	-53,756384
