# Supplementary material for: Evolutionary footprints of a cold relic in a rapidly warming world
Source: eLife. 2021 Dec 21;10:e71572. doi: 10.7554/eLife.71572 (PMC8741218; doi:10.7554/eLife.71572)
Supplement: Figure 3—source data 1. [file elife-71572-fig3-data1.txt]

# SplitsTree network in NEXUS format

#nexus

BEGIN Taxa;
DIMENSIONS ntax=63;
TAXLABELS
[1] 'Caes_0741'
[2] 'Calp_0165'
[3] 'Calp_0759'
[4] 'Calp_0828'
[5] 'Calp_1127'
[6] 'Cang_1023'
[7] 'Cang_1157'
[8] 'Cbav_1207'
[9] 'Cbav_1208'
[10] 'Cbor_1015'
[11] 'Cbor_1063'
[12] 'Cdan_0654'
[13] 'Cdan_1067'
[14] 'Cdan_1261'
[15] 'Cdan_1766'
[16] 'Cdan_1778'
[17] 'Cexc_0297'
[18] 'Cexc_1253'
[19] 'Cgro_0474'
[20] 'Cgro_1038'
[21] 'Cgro_1764'
[22] 'Cisla_1233'
[23] 'Cisla_1765'
[24] 'Cmac_1022'
[25] 'Cmica_0979'
[26] 'Cmica_0983'
[27] 'Coff_1012'
[28] 'Coff_1024'
[29] 'Coff_1073'
[30] 'Cgro_1357'
[31] 'Cgro_1364'
[32] 'Cgro_1365'
[33] 'Cgro_1366'
[34] 'Cgro_1367'
[35] 'Cpol_1016'
[36] 'Cpyr_0021'
[37] 'Cpyr_0106'
[38] 'Cpyr_0198'
[39] 'Cpyr_0252a'
[40] 'Cpyr_0260'
[41] 'Cpyr_0310'
[42] 'Cpyr_0396'
[43] 'Cpyr_0456'
[44] 'Cpyr_0506'
[45] 'Cpyr_0560'
[46] 'Cpyr_0699'
[47] 'Cpyr_1053'
[48] 'Cpyr_1058'
[49] 'Cpyr_1211'
[50] 'Cpyr_1442'
[51] 'Cpyr_1537'
[52] 'Cpyr_1552'
[53] 'Cscot_0963'
[54] 'Cscot_1009'
[55] 'Cses_1285'
[56] 'Cses_1286'
[57] 'Ctat_1290'
[58] 'Ctat_1306'
[59] 'Ctri_1287'
[60] 'Ctri_1288'
[61] 'Ctri_1370'
[62] 'Ctri_1371'
[63] 'Imega_1776'
;
END; [Taxa]

BEGIN Distances;
DIMENSIONS ntax=63;
FORMAT labels=left diagonal triangle=both;
MATRIX
[1] 'Caes_0741'    0.0 0.049255136 0.0757145 0.056818277 0.04671534 0.039268505 0.048095576 0.06434099 0.06256385 0.08251233 0.07734676 0.051584788 0.111760706 0.10081748 0.098198295 0.1272568 0.10600825 0.08800376 0.114065334 0.120057926 0.11913784 0.11932994 0.12037728 0.09022077 0.05312998 0.058998764 0.04513773 0.06392647 0.048627812 0.120754465 0.123134166 0.123647705 0.123786695 0.123534285 0.06382882 0.078935504 0.10293683 0.103105105 0.084080845 0.09070825 0.09513553 0.10043658 0.09594846 0.10013493 0.09417228 0.06574935 0.08995756 0.08749203 0.07790831 0.06978334 0.1019795 0.06934408 0.049170844 0.05934299 0.12473047 0.12417016 0.055911154 0.054322198 0.09487984 0.08827553 0.10114037 0.10653304 0.3413208
[2] 'Calp_0165'    0.049255136 0.0 0.032923207 0.02005721 0.013607139 0.0144130755 0.01710208 0.027866976 0.025744459 0.043946102 0.040350154 0.01676383 0.07199298 0.058842488 0.056268763 0.08707865 0.05821692 0.04334151 0.06838901 0.07428424 0.0738549 0.07492576 0.07694068 0.045081943 0.018645816 0.021433625 0.012879896 0.025665179 0.014151546 0.074713334 0.07755294 0.07817915 0.07761402 0.07739381 0.027709004 0.03598345 0.054956704 0.05522391 0.039300926 0.044951163 0.04959317 0.053691834 0.04897836 0.0517892 0.048158687 0.026114695 0.046016946 0.043606896 0.055003982 0.028245268 0.05497828 0.027468499 0.018247796 0.026254676 0.079473734 0.07911026 0.021563623 0.021677226 0.05435053 0.048347246 0.060607284 0.066894546 0.32449117
[3] 'Calp_0759'    0.0757145 0.032923207 0.0 0.03875969 0.026282975 0.029845167 0.0357502 0.045649122 0.04388531 0.064424925 0.05977825 0.03657995 0.09561217 0.08423947 0.08179779 0.11468525 0.082671024 0.06450425 0.087206 0.09364186 0.09349093 0.0960708 0.09946066 0.06724135 0.03846006 0.042832628 0.030746968 0.046402887 0.032673385 0.0938644 0.09670673 0.09731924 0.09636075 0.096183404 0.04612415 0.058323868 0.08036408 0.07991803 0.061882 0.06915229 0.072820544 0.07729074 0.07215151 0.07752209 0.071908355 0.037681866 0.07066529 0.06466194 0.0815412 0.04063298 0.078908026 0.031866435 0.035033215 0.04402469 0.098211326 0.097997606 0.039249618 0.037713412 0.07555752 0.06850938 0.08167661 0.08823898 0.33523804
[4] 'Calp_0828'    0.056818277 0.02005721 0.03875969 0.0 0.012439845 0.015984807 0.018617386 0.03124366 0.029602839 0.045553166 0.041846827 0.018492218 0.077367045 0.06437572 0.06204186 0.09032404 0.0620257 0.046461634 0.06313965 0.06928229 0.069490016 0.07130643 0.07521701 0.049627513 0.015682815 0.018901432 0.0105024995 0.025296982 0.014775456 0.06960464 0.0729772 0.07353403 0.07234085 0.07214445 0.031732775 0.04216997 0.061814964 0.061412234 0.045571752 0.051108852 0.053632624 0.05822196 0.05407256 0.05880176 0.053700075 0.032545473 0.052149776 0.04759099 0.0584319 0.03304692 0.059216812 0.033571508 0.019126514 0.027894404 0.07470047 0.07466988 0.02586111 0.024530664 0.055188097 0.04881109 0.061494604 0.06832862 0.32787994
[5] 'Calp_1127'    0.04671534 0.013607139 0.026282975 0.012439845 0.0 0.012059908 0.014986657 0.02399681 0.022830103 0.0395926 0.035815276 0.01289492 0.06892381 0.054966684 0.0527836 0.08278003 0.052166555 0.037535615 0.055859853 0.061873253 0.061954014 0.06456105 0.06734472 0.04003223 0.014273735 0.016061284 0.008810517 0.02064857 0.010457285 0.062459297 0.065434694 0.06599365 0.06543008 0.065045886 0.024619203 0.03289769 0.050466396 0.049448512 0.035136305 0.040551417 0.043260027 0.04805371 0.043886352 0.047611702 0.043291826 0.021177826 0.042362474 0.03773928 0.048833273 0.021791581 0.048797987 0.0214146 0.01459694 0.021406824 0.06724639 0.066951536 0.01950722 0.018790076 0.048041753 0.041813172 0.05404942 0.061118666 0.32530352
[6] 'Cang_1023'    0.039268505 0.0144130755 0.029845167 0.015984807 0.012059908 0.0 0.008504913 0.019331459 0.019093435 0.022876427 0.020274268 0.008493956 0.049490586 0.035100326 0.033295035 0.039130166 0.052631747 0.038265925 0.05369052 0.059395295 0.058900993 0.056654017 0.05672494 0.04060561 0.014546342 0.01939088 0.010464194 0.019536732 0.01184085 0.059621517 0.06241729 0.0629816 0.06283188 0.062631465 0.017762689 0.030992135 0.05143394 0.05078071 0.0365384 0.04191609 0.04410558 0.047956765 0.044813473 0.047719095 0.043987542 0.024201492 0.036679883 0.03878473 0.043347746 0.025227789 0.049455848 0.025359338 0.01079665 0.015739655 0.06468333 0.064249195 0.011251875 0.011466759 0.033041023 0.029006867 0.03864301 0.043654196 0.30027372
[7] 'Cang_1157'    0.048095576 0.01710208 0.0357502 0.018617386 0.014986657 0.008504913 0.0 0.027478417 0.026991216 0.037342303 0.03404626 0.014129742 0.06594053 0.05203866 0.0500622 0.069687 0.059286624 0.044880483 0.06268831 0.06865734 0.06817161 0.06729979 0.06949445 0.047763027 0.017821401 0.020627467 0.012667721 0.022662567 0.013707693 0.06866718 0.07210624 0.07258808 0.071785495 0.071614586 0.026699686 0.03872652 0.057717234 0.05842998 0.043102417 0.047824264 0.051426627 0.055491924 0.05146933 0.054518174 0.051264036 0.029384496 0.046032894 0.0456793 0.052561905 0.03130243 0.05687513 0.031002624 0.016220277 0.022526305 0.07367349 0.07374057 0.020950614 0.020262826 0.046830773 0.04135857 0.053024586 0.05891687 0.3183271
[8] 'Cbav_1207'    0.06434099 0.027866976 0.045649122 0.03124366 0.02399681 0.019331459 0.027478417 0.0 0.019825406 0.03986647 0.036479153 0.027793903 0.08254646 0.06985371 0.06765159 0.0906867 0.06236602 0.046043906 0.07881613 0.0849687 0.08450871 0.08447472 0.0867237 0.04721813 0.031104257 0.03665871 0.025120527 0.038290422 0.02730623 0.08486194 0.087072514 0.08762579 0.08784472 0.0875601 0.028360121 0.047167197 0.054575678 0.05222316 0.04218028 0.049615085 0.051073566 0.05520786 0.05196451 0.05217339 0.044540588 0.03820848 0.0604014 0.044686273 0.06722038 0.039869357 0.056406837 0.040192127 0.02833446 0.036839504 0.08836653 0.08839787 0.022028977 0.021691889 0.0607217 0.05452744 0.06667092 0.0728868 0.3256629
[9] 'Cbav_1208'    0.06256385 0.025744459 0.04388531 0.029602839 0.022830103 0.019093435 0.026991216 0.019825406 0.0 0.041421127 0.03837497 0.027259188 0.08176173 0.069430284 0.06722062 0.09195653 0.059305258 0.043422602 0.07803025 0.08422906 0.08404829 0.084310755 0.08629542 0.04467519 0.029575516 0.035427365 0.0237764 0.037409753 0.025971118 0.0843232 0.087137535 0.08778086 0.08697628 0.08677173 0.027536625 0.045515787 0.051470727 0.04919932 0.0396695 0.046603225 0.04881234 0.052622877 0.049047604 0.048204288 0.041266833 0.03694852 0.058252264 0.04187434 0.065073475 0.038249936 0.053619258 0.038085695 0.02784069 0.035741337 0.08864679 0.088657655 0.022661168 0.021823063 0.061302323 0.05524871 0.06722745 0.07315286 0.3255261
[10] 'Cbor_1015'    0.08251233 0.043946102 0.064424925 0.045553166 0.0395926 0.022876427 0.037342303 0.03986647 0.041421127 0.0 0.0024591614 0.03897249 0.09262838 0.079038195 0.07718139 0.090813875 0.089144476 0.071561575 0.08670187 0.09237852 0.09267438 0.09423406 0.09705845 0.07488566 0.043474823 0.051013574 0.038272712 0.051490076 0.040341005 0.09246085 0.09458911 0.09504802 0.09545331 0.095447995 0.030308606 0.06615262 0.08770503 0.08841296 0.07139958 0.07797507 0.0787682 0.08371464 0.079228744 0.08576278 0.079419136 0.057399698 0.0746879 0.07174897 0.08549315 0.058047485 0.08505799 0.05833276 0.038977273 0.046678018 0.09612427 0.095976666 0.018548023 0.018179556 0.06454984 0.059405066 0.070483 0.07645573 0.3255156
[11] 'Cbor_1063'    0.07734676 0.040350154 0.05977825 0.041846827 0.035815276 0.020274268 0.03404626 0.036479153 0.03837497 0.0024591614 0.0 0.035187215 0.0877237 0.07387653 0.07241421 0.085499816 0.084179655 0.06710245 0.0820093 0.08761598 0.08822782 0.08993815 0.09314558 0.07011608 0.039954793 0.04733538 0.03480631 0.047512725 0.036401387 0.087952815 0.09019543 0.090695016 0.09092071 0.090975195 0.027109835 0.06156262 0.08328973 0.083574295 0.06673877 0.073697545 0.074205756 0.078784965 0.074132025 0.08092116 0.07477305 0.052875333 0.07013353 0.067183435 0.08047097 0.053913806 0.08025322 0.05434638 0.03565031 0.042692985 0.09165048 0.091678604 0.015802834 0.015500602 0.06010485 0.05516032 0.06605163 0.07193114 0.32336813
[12] 'Cdan_0654'    0.051584788 0.01676383 0.03657995 0.018492218 0.01289492 0.008493956 0.014129742 0.027793903 0.027259188 0.03897249 0.035187215 0.0 0.02258928 0.015531161 0.015230972 0.025980303 0.065650806 0.04769676 0.059662927 0.06687342 0.06592406 0.06622033 0.066811636 0.05058015 0.016519997 0.02113149 0.0104042245 0.021537492 0.011469732 0.06755827 0.07101155 0.07158135 0.07042306 0.07021918 0.027368687 0.039857045 0.064226516 0.063752525 0.046054658 0.051988743 0.05563582 0.059980683 0.055813394 0.059910167 0.055418048 0.029122273 0.048225366 0.047930837 0.05754217 0.031591114 0.061890606 0.029980417 0.013168077 0.019321818 0.07357168 0.07308023 0.01899278 0.018531566 0.043376826 0.038027424 0.04942966 0.057341937 0.3085924
[13] 'Cdan_1067'    0.111760706 0.07199298 0.09561217 0.077367045 0.06892381 0.049490586 0.06594053 0.08254646 0.08176173 0.09262838 0.0877237 0.02258928 0.0 0.014471927 0.014253182 0.018151795 0.12937589 0.108861335 0.13193566 0.13866581 0.13840827 0.1367084 0.13757648 0.112378165 0.07313286 0.081319965 0.06679459 0.08301505 0.067288086 0.1389514 0.1429499 0.14339945 0.14258589 0.1429946 0.08140071 0.09991112 0.12650706 0.12723477 0.10646681 0.113264695 0.11861479 0.123348445 0.11799994 0.12187334 0.11747974 0.08783099 0.10982071 0.11079628 0.11800369 0.0907643 0.1257122 0.0897372 0.06782309 0.07664813 0.14397362 0.14417629 0.07076341 0.070121415 0.09650608 0.09183696 0.10324019 0.10932044 0.30716705
[14] 'Cdan_1261'    0.10081748 0.058842488 0.08423947 0.06437572 0.054966684 0.035100326 0.05203866 0.06985371 0.069430284 0.079038195 0.07387653 0.015531161 0.014471927 0.0 0.005929847 0.011877257 0.11850449 0.097179174 0.12088601 0.12830603 0.12796122 0.12594746 0.12742099 0.10199643 0.05971351 0.06759569 0.05299637 0.07040525 0.052450933 0.12837104 0.13268866 0.13312933 0.13226815 0.13255823 0.06766219 0.088542655 0.116779156 0.11711835 0.09628343 0.10285485 0.107804954 0.113161296 0.10791795 0.111503564 0.10703022 0.075622655 0.097451404 0.099441536 0.10748032 0.079085134 0.11498507 0.07790207 0.053390298 0.06285111 0.13369623 0.13408397 0.056377243 0.05614769 0.08172256 0.07680583 0.08906162 0.09521946 0.30106196
[15] 'Cdan_1766'    0.098198295 0.056268763 0.08179779 0.06204186 0.0527836 0.033295035 0.0500622 0.06765159 0.06722062 0.07718139 0.07241421 0.015230972 0.014253182 0.005929847 0.0 0.012163246 0.11602277 0.094881885 0.11878474 0.12656105 0.12567611 0.124314725 0.124950774 0.099851914 0.057420604 0.065028705 0.050219174 0.06728594 0.050508488 0.12690163 0.1309261 0.1314213 0.13073358 0.1307171 0.06548338 0.08651725 0.11442021 0.11439687 0.09335888 0.10067496 0.105327986 0.11039018 0.10527848 0.10954934 0.10442548 0.07290611 0.09528051 0.09642692 0.105317 0.07590259 0.11228586 0.074563 0.051449716 0.060926475 0.13233268 0.13238452 0.054290567 0.053895995 0.07994314 0.07491774 0.08691701 0.092993386 0.29830432
[16] 'Cdan_1778'    0.1272568 0.08707865 0.11468525 0.09032404 0.08278003 0.039130166 0.069687 0.0906867 0.09195653 0.090813875 0.085499816 0.025980303 0.018151795 0.011877257 0.012163246 0.0 0.14676589 0.12686816 0.14374094 0.15151384 0.14952156 0.14602149 0.14588639 0.1304717 0.08460298 0.09670329 0.07382577 0.093920164 0.080135785 0.15139918 0.15497187 0.15549716 0.15526484 0.155244 0.0859369 0.11719997 0.1459954 0.1470197 0.12533306 0.13273239 0.13565454 0.1411715 0.13635828 0.14038706 0.13570142 0.10455979 0.12611061 0.12806742 0.13609065 0.10847769 0.14343101 0.1069923 0.07464346 0.08282756 0.1565283 0.15626286 0.07051703 0.07106486 0.08914169 0.08614646 0.09620859 0.102225 0.28857008
[17] 'Cexc_0297'    0.10600825 0.05821692 0.082671024 0.0620257 0.052166555 0.052631747 0.059286624 0.06236602 0.059305258 0.089144476 0.084179655 0.065650806 0.12937589 0.11850449 0.11602277 0.14676589 0.0 0.057165794 0.110477805 0.11788514 0.11918872 0.12240907 0.12750272 0.07355589 0.063252196 0.07076173 0.05362104 0.07051094 0.056434818 0.11825385 0.12141479 0.12199491 0.12055817 0.120392695 0.06436278 0.07814223 0.10108192 0.09961977 0.080856316 0.090597935 0.0769512 0.08478897 0.08878469 0.09743572 0.08889473 0.07304211 0.10027381 0.07883644 0.10981417 0.075971775 0.08631332 0.074774906 0.06015215 0.06938567 0.12279111 0.12249358 0.058322348 0.056042623 0.10297142 0.095328115 0.109229155 0.1154372 0.34738994
[18] 'Cexc_1253'    0.08800376 0.04334151 0.06450425 0.046461634 0.037535615 0.038265925 0.044880483 0.046043906 0.043422602 0.071561575 0.06710245 0.04769676 0.108861335 0.097179174 0.094881885 0.12686816 0.057165794 0.0 0.092633605 0.09921745 0.10087978 0.10376203 0.10849976 0.055150326 0.047434602 0.054090858 0.039233938 0.053681817 0.041064177 0.09952539 0.103170216 0.103723325 0.1021444 0.10202974 0.04902752 0.05974982 0.07923143 0.07733299 0.06238279 0.0714246 0.057161495 0.064289995 0.06843177 0.07749099 0.06906989 0.056208078 0.081227936 0.061537754 0.090261996 0.057395782 0.06521734 0.058025494 0.04447795 0.053779956 0.10466189 0.10436331 0.04303842 0.041255392 0.08505328 0.07782114 0.0918587 0.09808478 0.34045222
[19] 'Cgro_0474'    0.114065334 0.06838901 0.087206 0.06313965 0.055859853 0.05369052 0.06268831 0.07881613 0.07803025 0.08670187 0.0820093 0.059662927 0.13193566 0.12088601 0.11878474 0.14374094 0.110477805 0.092633605 0.0 0.035040636 0.0483564 0.08305808 0.1038642 0.09715123 0.0651382 0.07325375 0.05486831 0.05351589 0.044694196 0.038356103 0.046363693 0.046751708 0.037710115 0.037520617 0.06927366 0.09489514 0.12372901 0.12166947 0.103060216 0.11122363 0.10173411 0.108095184 0.10385924 0.11994711 0.1132304 0.07969881 0.10493163 0.0938537 0.11947312 0.08484367 0.109764874 0.07958853 0.056376934 0.059752952 0.04825629 0.047828637 0.061964735 0.0597167 0.07483535 0.06276824 0.08332295 0.094919905 0.34774458
[20] 'Cgro_1038'    0.120057926 0.07428424 0.09364186 0.06928229 0.061873253 0.059395295 0.06865734 0.0849687 0.08422906 0.09237852 0.08761598 0.06687342 0.13866581 0.12830603 0.12656105 0.15151384 0.11788514 0.09921745 0.035040636 0.0 0.053075023 0.088090435 0.111989215 0.10483169 0.070926204 0.080336615 0.061462536 0.06090077 0.051721793 0.037321787 0.042272724 0.042652898 0.03758732 0.037367262 0.07518286 0.10209092 0.12926634 0.12854606 0.10993973 0.11805041 0.109185085 0.11626898 0.111189015 0.1267268 0.119859576 0.086933546 0.11173567 0.10128353 0.12621966 0.09163353 0.117910154 0.08630452 0.062198833 0.06606641 0.04408593 0.04377407 0.06706311 0.06575168 0.076282464 0.06274659 0.0856454 0.09769472 0.35070896
[21] 'Cgro_1764'    0.11913784 0.0738549 0.09349093 0.069490016 0.061954014 0.058900993 0.06817161 0.08450871 0.08404829 0.09267438 0.08822782 0.06592406 0.13840827 0.12796122 0.12567611 0.14952156 0.11918872 0.10087978 0.0483564 0.053075023 0.0 0.06931643 0.09868089 0.10481837 0.071378104 0.080332816 0.060087543 0.059603043 0.051971536 0.056800243 0.06272509 0.063071035 0.05691403 0.056812458 0.07634837 0.101773225 0.128407 0.12766004 0.109668046 0.11734877 0.108927846 0.115374945 0.11157709 0.1264818 0.119304866 0.08668101 0.111223124 0.10134279 0.12546007 0.091483854 0.117565274 0.08642158 0.06100528 0.064386755 0.06440918 0.06419253 0.06781491 0.06624046 0.08401896 0.07278184 0.09235412 0.102789916 0.3496109
[22] 'Cisla_1233'   0.11932994 0.07492576 0.0960708 0.07130643 0.06456105 0.056654017 0.06729979 0.08447472 0.084310755 0.09423406 0.08993815 0.06622033 0.1367084 0.12594746 0.124314725 0.14602149 0.12240907 0.10376203 0.08305808 0.088090435 0.06931643 0.0 0.072912015 0.107100256 0.07018281 0.08108285 0.0580455 0.057154093 0.05973766 0.08988257 0.09441064 0.094822235 0.091547 0.09134813 0.08003224 0.10224652 0.1277014 0.12725721 0.108871855 0.11601037 0.11258238 0.11814843 0.11374324 0.124917045 0.118363746 0.0887837 0.1115104 0.104686216 0.12308351 0.0917085 0.12020852 0.08992381 0.05920708 0.059574503 0.09578675 0.09571054 0.07072465 0.06965715 0.09487733 0.08615053 0.1022773 0.10981813 0.34894815
[23] 'Cisla_1765'   0.12037728 0.07694068 0.09946066 0.07521701 0.06734472 0.05672494 0.06949445 0.0867237 0.08629542 0.09705845 0.09314558 0.066811636 0.13757648 0.12742099 0.124950774 0.14588639 0.12750272 0.10849976 0.1038642 0.111989215 0.09868089 0.072912015 0.0 0.11321377 0.07135181 0.083503425 0.059160296 0.059907734 0.06545519 0.11235717 0.11471433 0.115173995 0.1149103 0.114691816 0.083122864 0.104723066 0.12981123 0.13102174 0.11152354 0.11857386 0.11784401 0.12314522 0.11936313 0.12796025 0.12046983 0.092173226 0.1140742 0.11048734 0.124980554 0.09433704 0.124591686 0.092720784 0.058329444 0.05687019 0.116274334 0.1159383 0.073849514 0.07242895 0.101026006 0.09287799 0.107375026 0.114100635 0.34748888
[24] 'Cmac_1022'    0.09022077 0.045081943 0.06724135 0.049627513 0.04003223 0.04060561 0.047763027 0.04721813 0.04467519 0.07488566 0.07011608 0.05058015 0.112378165 0.10199643 0.099851914 0.1304717 0.07355589 0.055150326 0.09715123 0.10483169 0.10481837 0.107100256 0.11321377 0.0 0.050406143 0.057470012 0.041957837 0.05725344 0.04363104 0.104059674 0.107894346 0.108482376 0.10703509 0.10684024 0.051191363 0.06513402 0.081481755 0.07839617 0.06363354 0.07338015 0.062007245 0.06844855 0.070176974 0.078241386 0.070220985 0.058626246 0.08516118 0.062124025 0.0936673 0.060614992 0.06873711 0.059530508 0.04806592 0.057343036 0.10940037 0.10916715 0.045254264 0.043151844 0.08874093 0.081950486 0.09506098 0.10203219 0.3406166
[25] 'Cmica_0979'   0.05312998 0.018645816 0.03846006 0.015682815 0.014273735 0.014546342 0.017821401 0.031104257 0.029575516 0.043474823 0.039954793 0.016519997 0.07313286 0.05971351 0.057420604 0.08460298 0.063252196 0.047434602 0.0651382 0.070926204 0.071378104 0.07018281 0.07135181 0.050406143 0.0 0.018377556 0.011712934 0.02409913 0.014193791 0.07188042 0.074578114 0.075235054 0.074772164 0.07450204 0.030193336 0.041251734 0.061549544 0.061484072 0.045483794 0.051106054 0.054019377 0.05891021 0.054720446 0.059327167 0.054535814 0.03179663 0.050279297 0.047996458 0.057166517 0.0337767 0.060024794 0.032743238 0.015880818 0.024164766 0.0765647 0.076251425 0.024457388 0.023331132 0.05303084 0.047140233 0.05927452 0.06555573 0.3248062
[26] 'Cmica_0983'   0.058998764 0.021433625 0.042832628 0.018901432 0.016061284 0.01939088 0.020627467 0.03665871 0.035427365 0.051013574 0.04733538 0.02113149 0.081319965 0.06759569 0.065028705 0.09670329 0.07076173 0.054090858 0.07325375 0.080336615 0.080332816 0.08108285 0.083503425 0.057470012 0.018377556 0.0 0.0120570315 0.02883224 0.016560143 0.08033155 0.083592266 0.08416467 0.08341372 0.083205216 0.035936657 0.047173392 0.06856411 0.06871303 0.051351957 0.058184203 0.061691917 0.06533121 0.061587732 0.06566381 0.060917016 0.036046576 0.056787696 0.055298895 0.06468308 0.038766447 0.06741671 0.037274737 0.020268487 0.031113183 0.08520554 0.085041426 0.029283855 0.028784644 0.06135454 0.054983355 0.06813437 0.074437484 0.33059326
[27] 'Coff_1012'    0.04513773 0.012879896 0.030746968 0.0105024995 0.008810517 0.010464194 0.012667721 0.025120527 0.0237764 0.038272712 0.03480631 0.0104042245 0.06679459 0.05299637 0.050219174 0.07382577 0.05362104 0.039233938 0.05486831 0.061462536 0.060087543 0.0580455 0.059160296 0.041957837 0.011712934 0.0120570315 0.0 0.01696359 0.008734477 0.061557397 0.06430071 0.06490389 0.06441871 0.06410338 0.024997326 0.03384015 0.052286528 0.052737538 0.037369054 0.043087285 0.045984365 0.04992415 0.04599279 0.049918372 0.046062723 0.024460098 0.042056214 0.040203515 0.049347483 0.026061144 0.051751435 0.025526848 0.011266827 0.018363733 0.06648841 0.06607434 0.019251475 0.018912757 0.046757963 0.04058962 0.052481096 0.059280332 0.32354102
[28] 'Coff_1024'    0.06392647 0.025665179 0.046402887 0.025296982 0.02064857 0.019536732 0.022662567 0.038290422 0.037409753 0.051490076 0.047512725 0.021537492 0.08301505 0.07040525 0.06728594 0.093920164 0.07051094 0.053681817 0.05351589 0.06090077 0.059603043 0.057154093 0.059907734 0.05725344 0.02409913 0.02883224 0.01696359 0.0 0.015154861 0.06171012 0.06537887 0.0658583 0.063356966 0.06312053 0.03697146 0.05054728 0.071729206 0.071059324 0.055133626 0.061474472 0.06158913 0.065615 0.062067427 0.06896868 0.06475252 0.039437126 0.060440935 0.055313516 0.06875625 0.041680615 0.06771177 0.04010352 0.021129493 0.026686741 0.06737822 0.066954896 0.030429142 0.029459827 0.055773135 0.04900903 0.06182607 0.06943285 0.32948288
[29] 'Coff_1073'    0.048627812 0.014151546 0.032673385 0.014775456 0.010457285 0.01184085 0.013707693 0.02730623 0.025971118 0.040341005 0.036401387 0.011469732 0.067288086 0.052450933 0.050508488 0.080135785 0.056434818 0.041064177 0.044694196 0.051721793 0.051971536 0.05973766 0.06545519 0.04363104 0.014193791 0.016560143 0.008734477 0.015154861 0.0 0.051815882 0.055629477 0.05618371 0.053844098 0.053664275 0.025687201 0.03651707 0.056710195 0.056197926 0.040851794 0.047112234 0.047869653 0.051947642 0.047746897 0.053000025 0.04898012 0.025906406 0.044786334 0.04191739 0.05318219 0.028429361 0.053394943 0.026829438 0.013310934 0.020352751 0.057900578 0.057389062 0.020096585 0.019567467 0.046189 0.039646983 0.052642167 0.059585217 0.3241691
[30] 'Cgro_1357'    0.120754465 0.074713334 0.0938644 0.06960464 0.062459297 0.059621517 0.06866718 0.08486194 0.0843232 0.09246085 0.087952815 0.06755827 0.1389514 0.12837104 0.12690163 0.15139918 0.11825385 0.09952539 0.038356103 0.037321787 0.056800243 0.08988257 0.11235717 0.104059674 0.07188042 0.08033155 0.061557397 0.06171012 0.051815882 0.0 0.026064027 0.026537947 0.028913004 0.028728792 0.07520936 0.10274352 0.12975085 0.12834181 0.11040901 0.11849261 0.10911844 0.11554606 0.111448996 0.12735084 0.120446645 0.08727303 0.11256688 0.10128507 0.1265174 0.09175085 0.11767215 0.08687241 0.062219646 0.06620843 0.028178414 0.027748872 0.067331165 0.06569774 0.08026873 0.067454465 0.08861796 0.099417195 0.35044348
[31] 'Cgro_1364'    0.123134166 0.07755294 0.09670673 0.0729772 0.065434694 0.06241729 0.07210624 0.087072514 0.087137535 0.09458911 0.09019543 0.07101155 0.1429499 0.13268866 0.1309261 0.15497187 0.12141479 0.103170216 0.046363693 0.042272724 0.06272509 0.09441064 0.11471433 0.107894346 0.074578114 0.083592266 0.06430071 0.06537887 0.055629477 0.026064027 0.0 0.0016491701 0.041980393 0.04180547 0.07863243 0.105262496 0.13221194 0.13133329 0.11280264 0.12067817 0.112452514 0.11879601 0.115158655 0.12930924 0.1228697 0.08999413 0.114981875 0.10447235 0.12889597 0.094311535 0.12082154 0.089422405 0.06530182 0.06945106 0.0045686783 0.0043180967 0.06998536 0.0687932 0.083139844 0.070394464 0.091892354 0.10238329 0.34959757
[32] 'Cgro_1365'    0.123647705 0.07817915 0.09731924 0.07353403 0.06599365 0.0629816 0.07258808 0.08762579 0.08778086 0.09504802 0.090695016 0.07158135 0.14339945 0.13312933 0.1314213 0.15549716 0.12199491 0.103723325 0.046751708 0.042652898 0.063071035 0.094822235 0.115173995 0.108482376 0.075235054 0.08416467 0.06490389 0.0658583 0.05618371 0.026537947 0.0016491701 0.0 0.042337157 0.04215616 0.07913266 0.105589345 0.13271226 0.13194785 0.11338121 0.121301755 0.11299853 0.11932842 0.11582903 0.13006872 0.123421565 0.090582445 0.1154919 0.10497946 0.12929305 0.094859995 0.12140327 0.09006113 0.065882035 0.06992666 0.0049060434 0.004583909 0.07062972 0.0693241 0.08363111 0.0709294 0.09225839 0.1028522 0.35048482
[33] 'Cgro_1366'    0.123786695 0.07761402 0.09636075 0.07234085 0.06543008 0.06283188 0.071785495 0.08784472 0.08697628 0.09545331 0.09092071 0.07042306 0.14258589 0.13226815 0.13073358 0.15526484 0.12055817 0.1021444 0.037710115 0.03758732 0.05691403 0.091547 0.1149103 0.10703509 0.074772164 0.08341372 0.06441871 0.063356966 0.053844098 0.028913004 0.041980393 0.042337157 0.0 1.406158E-4 0.078195706 0.105710015 0.13225533 0.13117586 0.11322911 0.12106023 0.11225711 0.118367426 0.11370898 0.12996654 0.12304874 0.09000445 0.115184225 0.103579186 0.12948357 0.09477422 0.12055479 0.08944326 0.064743616 0.06857063 0.04385673 0.043520115 0.0704445 0.06895957 0.08386259 0.0710477 0.09213953 0.10339787 0.35081747
[34] 'Cgro_1367'    0.123534285 0.07739381 0.096183404 0.07214445 0.065045886 0.062631465 0.071614586 0.0875601 0.08677173 0.095447995 0.090975195 0.07021918 0.1429946 0.13255823 0.1307171 0.155244 0.120392695 0.10202974 0.037520617 0.037367262 0.056812458 0.09134813 0.114691816 0.10684024 0.07450204 0.083205216 0.06410338 0.06312053 0.053664275 0.028728792 0.04180547 0.04215616 1.406158E-4 0.0 0.07804429 0.105493896 0.1319496 0.1309296 0.112923816 0.12076016 0.111900926 0.11809359 0.11354661 0.1295159 0.12272755 0.08971226 0.11498071 0.103420176 0.12928471 0.09448328 0.120289914 0.08910224 0.064599216 0.06850382 0.04375824 0.043380566 0.07036284 0.06877421 0.083749704 0.07091701 0.09213738 0.10336698 0.34951326
[35] 'Cpol_1016'    0.06382882 0.027709004 0.04612415 0.031732775 0.024619203 0.017762689 0.026699686 0.028360121 0.027536625 0.030308606 0.027109835 0.027368687 0.08140071 0.06766219 0.06548338 0.0859369 0.06436278 0.04902752 0.06927366 0.07518286 0.07634837 0.08003224 0.083122864 0.051191363 0.030193336 0.035936657 0.024997326 0.03697146 0.025687201 0.07520936 0.07863243 0.07913266 0.078195706 0.07804429 0.0 0.048623133 0.06357353 0.062949106 0.048852403 0.05624757 0.054801162 0.058929294 0.04974052 0.06083463 0.055395562 0.03877531 0.058955137 0.043583743 0.06850581 0.041574046 0.06028119 0.040271726 0.026942724 0.033716552 0.08050243 0.08012708 0.011634473 0.011318555 0.056267984 0.050518658 0.062467437 0.06855903 0.32479903
[36] 'Cpyr_0021'    0.078935504 0.03598345 0.058323868 0.04216997 0.03289769 0.030992135 0.03872652 0.047167197 0.045515787 0.06615262 0.06156262 0.039857045 0.09991112 0.088542655 0.08651725 0.11719997 0.07814223 0.05974982 0.09489514 0.10209092 0.101773225 0.10224652 0.104723066 0.06513402 0.041251734 0.047173392 0.03384015 0.05054728 0.03651707 0.10274352 0.105262496 0.105589345 0.105710015 0.105493896 0.048623133 0.0 0.08038132 0.08152215 0.06399161 0.06983474 0.06890118 0.074986346 0.07447259 0.079022214 0.07248139 0.04902333 0.064444415 0.06619326 0.08269046 0.05256046 0.07675772 0.0517042 0.03868784 0.04771407 0.1068057 0.106331214 0.040574815 0.03884334 0.079360716 0.07296325 0.08505899 0.09125124 0.33501095
[37] 'Cpyr_0106'    0.10293683 0.054956704 0.08036408 0.061814964 0.050466396 0.05143394 0.057717234 0.054575678 0.051470727 0.08770503 0.08328973 0.064226516 0.12650706 0.116779156 0.11442021 0.1459954 0.10108192 0.07923143 0.12372901 0.12926634 0.128407 0.1277014 0.12981123 0.081481755 0.061549544 0.06856411 0.052286528 0.071729206 0.056710195 0.12975085 0.13221194 0.13271226 0.13225533 0.1319496 0.06357353 0.08038132 0.0 0.08980412 0.072307125 0.0811706 0.08549238 0.09106178 0.08770112 0.087813385 0.07724607 0.06988431 0.09869485 0.0781668 0.10612754 0.07233941 0.09162562 0.07282127 0.05931495 0.07081893 0.13350439 0.13318312 0.05751725 0.055859994 0.10588784 0.099097185 0.11156321 0.11729494 0.3469224
[38] 'Cpyr_0198'    0.103105105 0.05522391 0.07991803 0.061412234 0.049448512 0.05078071 0.05842998 0.05222316 0.04919932 0.08841296 0.083574295 0.063752525 0.12723477 0.11711835 0.11439687 0.1470197 0.09961977 0.07733299 0.12166947 0.12854606 0.12766004 0.12725721 0.13102174 0.07839617 0.061484072 0.06871303 0.052737538 0.071059324 0.056197926 0.12834181 0.13133329 0.13194785 0.13117586 0.1309296 0.062949106 0.08152215 0.08980412 0.0 0.070543155 0.08259218 0.08333414 0.08883638 0.08491949 0.0863889 0.07522565 0.07017223 0.099177375 0.075065024 0.10727017 0.07229974 0.08992219 0.07251837 0.059741713 0.070645995 0.1327136 0.13237731 0.057272512 0.055148866 0.10525445 0.0988132 0.11171947 0.11753582 0.34393835
[39] 'Cpyr_0252a'   0.084080845 0.039300926 0.061882 0.045571752 0.035136305 0.0365384 0.043102417 0.04218028 0.0396695 0.07139958 0.06673877 0.046054658 0.10646681 0.09628343 0.09335888 0.12533306 0.080856316 0.06238279 0.103060216 0.10993973 0.109668046 0.108871855 0.11152354 0.06363354 0.045483794 0.051351957 0.037369054 0.055133626 0.040851794 0.11040901 0.11280264 0.11338121 0.11322911 0.112923816 0.048852403 0.06399161 0.072307125 0.070543155 0.0 0.062781446 0.06883281 0.07337108 0.068761684 0.06909555 0.061872 0.053049594 0.08089425 0.06009633 0.08741986 0.05468267 0.07488522 0.05484632 0.044122227 0.054103713 0.11445436 0.1139464 0.04301551 0.04143085 0.08725612 0.080830194 0.093257286 0.0992073 0.33833116
[40] 'Cpyr_0260'    0.09070825 0.044951163 0.06915229 0.051108852 0.040551417 0.04191609 0.047824264 0.049615085 0.046603225 0.07797507 0.073697545 0.051988743 0.113264695 0.10285485 0.10067496 0.13273239 0.090597935 0.0714246 0.11122363 0.11805041 0.11734877 0.11601037 0.11857386 0.07338015 0.051106054 0.058184203 0.043087285 0.061474472 0.047112234 0.11849261 0.12067817 0.121301755 0.12106023 0.12076016 0.05624757 0.06983474 0.0811706 0.08259218 0.062781446 0.0 0.07824628 0.08359347 0.07905967 0.08017636 0.07284108 0.059072133 0.08806085 0.06992588 0.09452395 0.061318412 0.08499451 0.06115141 0.04988098 0.060752127 0.12241282 0.121876396 0.049266767 0.047697775 0.0940069 0.08736046 0.099931024 0.105819196 0.34143546
[41] 'Cpyr_0310'    0.09513553 0.04959317 0.072820544 0.053632624 0.043260027 0.04410558 0.051426627 0.051073566 0.04881234 0.0787682 0.074205756 0.05563582 0.11861479 0.107804954 0.105327986 0.13565454 0.0769512 0.057161495 0.10173411 0.109185085 0.108927846 0.11258238 0.11784401 0.062007245 0.054019377 0.061691917 0.045984365 0.06158913 0.047869653 0.10911844 0.112452514 0.11299853 0.11225711 0.111900926 0.054801162 0.06890118 0.08549238 0.08333414 0.06883281 0.07824628 0.0 0.06880701 0.075502686 0.08443621 0.07534556 0.06297275 0.08969728 0.067164555 0.098631226 0.0658542 0.069560066 0.06470815 0.052077807 0.061524507 0.11409161 0.113668084 0.049541615 0.046765763 0.093686 0.086635254 0.10034647 0.10699507 0.34316
[42] 'Cpyr_0396'    0.10043658 0.053691834 0.07729074 0.05822196 0.04805371 0.047956765 0.055491924 0.05520786 0.052622877 0.08371464 0.078784965 0.059980683 0.123348445 0.113161296 0.11039018 0.1411715 0.08478897 0.064289995 0.108095184 0.11626898 0.115374945 0.11814843 0.12314522 0.06844855 0.05891021 0.06533121 0.04992415 0.065615 0.051947642 0.11554606 0.11879601 0.11932842 0.118367426 0.11809359 0.058929294 0.074986346 0.09106178 0.08883638 0.07337108 0.08359347 0.06880701 0.0 0.080243446 0.089328125 0.07967207 0.06780154 0.09536068 0.07169205 0.10405251 0.06971882 0.05297331 0.06981733 0.055558115 0.06611753 0.12035933 0.119792335 0.053727567 0.051314246 0.09939667 0.09219092 0.10585099 0.11218124 0.3451017
[43] 'Cpyr_0456'    0.09594846 0.04897836 0.07215151 0.05407256 0.043886352 0.044813473 0.05146933 0.05196451 0.049047604 0.079228744 0.074132025 0.055813394 0.11799994 0.10791795 0.10527848 0.13635828 0.08878469 0.06843177 0.10385924 0.111189015 0.11157709 0.11374324 0.11936313 0.070176974 0.054720446 0.061587732 0.04599279 0.062067427 0.047746897 0.111448996 0.115158655 0.11582903 0.11370898 0.11354661 0.04974052 0.07447259 0.08770112 0.08491949 0.068761684 0.07905967 0.075502686 0.080243446 0.0 0.08400961 0.07594545 0.06447785 0.0915277 0.054498132 0.09982017 0.06579168 0.08232421 0.06587881 0.05183281 0.0618527 0.11662833 0.11624611 0.046183445 0.043508593 0.094558515 0.08764307 0.100949176 0.10727065 0.34345382
[44] 'Cpyr_0506'    0.10013493 0.0517892 0.07752209 0.05880176 0.047611702 0.047719095 0.054518174 0.05217339 0.048204288 0.08576278 0.08092116 0.059910167 0.12187334 0.111503564 0.10954934 0.14038706 0.09743572 0.07749099 0.11994711 0.1267268 0.1264818 0.124917045 0.12796025 0.078241386 0.059327167 0.06566381 0.049918372 0.06896868 0.053000025 0.12735084 0.12930924 0.13006872 0.12996654 0.1295159 0.06083463 0.079022214 0.087813385 0.0863889 0.06909555 0.08017636 0.08443621 0.089328125 0.08400961 0.0 0.07561156 0.06794194 0.097535595 0.07538807 0.1039869 0.07082832 0.090497896 0.070226714 0.05675212 0.067678414 0.13061224 0.1301244 0.053610347 0.052358113 0.10248451 0.09569343 0.10862686 0.1138597 0.33923578
[45] 'Cpyr_0560'    0.09417228 0.048158687 0.071908355 0.053700075 0.043291826 0.043987542 0.051264036 0.044540588 0.041266833 0.079419136 0.07477305 0.055418048 0.11747974 0.10703022 0.10442548 0.13570142 0.08889473 0.06906989 0.1132304 0.119859576 0.119304866 0.118363746 0.12046983 0.070220985 0.054535814 0.060917016 0.046062723 0.06475252 0.04898012 0.120446645 0.1228697 0.123421565 0.12304874 0.12272755 0.055395562 0.07248139 0.07724607 0.07522565 0.061872 0.07284108 0.07534556 0.07967207 0.07594545 0.07561156 0.0 0.06256988 0.09047611 0.066795565 0.0973695 0.06423067 0.080642186 0.06496992 0.052258164 0.0625334 0.12420779 0.12376342 0.049437534 0.0478035 0.096861444 0.08996817 0.102744274 0.10864477 0.34242168
[46] 'Cpyr_0699'    0.06574935 0.026114695 0.037681866 0.032545473 0.021177826 0.024201492 0.029384496 0.03820848 0.03694852 0.057399698 0.052875333 0.029122273 0.08783099 0.075622655 0.07290611 0.10455979 0.07304211 0.056208078 0.07969881 0.086933546 0.08668101 0.0887837 0.092173226 0.058626246 0.03179663 0.036046576 0.024460098 0.039437126 0.025906406 0.08727303 0.08999413 0.090582445 0.09000445 0.08971226 0.03877531 0.04902333 0.06988431 0.07017223 0.053049594 0.059072133 0.06297275 0.06780154 0.06447785 0.06794194 0.06256988 0.0 0.061120257 0.056634165 0.07165291 0.024136392 0.06942359 0.03171235 0.028957354 0.037504416 0.0918287 0.09132497 0.03235844 0.03084094 0.06693249 0.060344193 0.07326231 0.0794275 0.33099902
[47] 'Cpyr_1053'    0.08995756 0.046016946 0.07066529 0.052149776 0.042362474 0.036679883 0.046032894 0.0604014 0.058252264 0.0746879 0.07013353 0.048225366 0.10982071 0.097451404 0.09528051 0.12611061 0.10027381 0.081227936 0.10493163 0.11173567 0.111223124 0.1115104 0.1140742 0.08516118 0.050279297 0.056787696 0.042056214 0.060440935 0.044786334 0.11256688 0.114981875 0.1154919 0.115184225 0.11498071 0.058955137 0.064444415 0.09869485 0.099177375 0.08089425 0.08806085 0.08969728 0.09536068 0.0915277 0.097535595 0.09047611 0.061120257 0.0 0.082159884 0.095038824 0.06417532 0.09658637 0.06304782 0.046107154 0.05579881 0.11630654 0.11604583 0.049490795 0.04851448 0.08676749 0.08067144 0.09307644 0.09927566 0.338636
[48] 'Cpyr_1058'    0.08749203 0.043606896 0.06466194 0.04759099 0.03773928 0.03878473 0.0456793 0.044686273 0.04187434 0.07174897 0.067183435 0.047930837 0.11079628 0.099441536 0.09642692 0.12806742 0.07883644 0.061537754 0.0938537 0.10128353 0.10134279 0.104686216 0.11048734 0.062124025 0.047996458 0.055298895 0.040203515 0.055313516 0.04191739 0.10128507 0.10447235 0.10497946 0.103579186 0.103420176 0.043583743 0.06619326 0.0781668 0.075065024 0.06009633 0.06992588 0.067164555 0.07169205 0.054498132 0.07538807 0.066795565 0.056634165 0.082159884 0.0 0.09191519 0.05770677 0.07306817 0.057484444 0.045999847 0.05500156 0.10614343 0.10573793 0.040355884 0.03812691 0.08617556 0.07954618 0.092772074 0.099482715 0.34002304
[49] 'Cpyr_1211'    0.07790831 0.055003982 0.0815412 0.0584319 0.048833273 0.043347746 0.052561905 0.06722038 0.065073475 0.08549315 0.08047097 0.05754217 0.11800369 0.10748032 0.105317 0.13609065 0.10981417 0.090261996 0.11947312 0.12621966 0.12546007 0.12308351 0.124980554 0.0936673 0.057166517 0.06468308 0.049347483 0.06875625 0.05318219 0.1265174 0.12889597 0.12929305 0.12948357 0.12928471 0.06850581 0.08269046 0.10612754 0.10727017 0.08741986 0.09452395 0.098631226 0.10405251 0.09982017 0.1039869 0.0973695 0.07165291 0.095038824 0.09191519 0.0 0.07370906 0.10518987 0.07569688 0.053471737 0.06472227 0.13021035 0.12991518 0.060205515 0.058227614 0.10059072 0.094282545 0.10684474 0.112338156 0.34384874
[50] 'Cpyr_1442'    0.06978334 0.028245268 0.04063298 0.03304692 0.021791581 0.025227789 0.03130243 0.039869357 0.038249936 0.058047485 0.053913806 0.031591114 0.0907643 0.079085134 0.07590259 0.10847769 0.075971775 0.057395782 0.08484367 0.09163353 0.091483854 0.0917085 0.09433704 0.060614992 0.0337767 0.038766447 0.026061144 0.041680615 0.028429361 0.09175085 0.094311535 0.094859995 0.09477422 0.09448328 0.041574046 0.05256046 0.07233941 0.07229974 0.05468267 0.061318412 0.0658542 0.06971882 0.06579168 0.07082832 0.06423067 0.024136392 0.06417532 0.05770677 0.07370906 0.0 0.0717072 0.035006184 0.030676868 0.039805796 0.09601478 0.09555815 0.034683958 0.0333881 0.07088908 0.06418201 0.07699439 0.083253086 0.33033755
[51] 'Cpyr_1537'    0.1019795 0.05497828 0.078908026 0.059216812 0.048797987 0.049455848 0.05687513 0.056406837 0.053619258 0.08505799 0.08025322 0.061890606 0.1257122 0.11498507 0.11228586 0.14343101 0.08631332 0.06521734 0.109764874 0.117910154 0.117565274 0.12020852 0.124591686 0.06873711 0.060024794 0.06741671 0.051751435 0.06771177 0.053394943 0.11767215 0.12082154 0.12140327 0.12055479 0.120289914 0.06028119 0.07675772 0.09162562 0.08992219 0.07488522 0.08499451 0.069560066 0.05297331 0.08232421 0.090497896 0.080642186 0.06942359 0.09658637 0.07306817 0.10518987 0.0717072 0.0 0.07160665 0.057680964 0.06785989 0.12231117 0.12185077 0.05464219 0.052800566 0.1003296 0.093301095 0.10694112 0.11319262 0.3452272
[52] 'Cpyr_1552'    0.06934408 0.027468499 0.031866435 0.033571508 0.0214146 0.025359338 0.031002624 0.040192127 0.038085695 0.05833276 0.05434638 0.029980417 0.0897372 0.07790207 0.074563 0.1069923 0.074774906 0.058025494 0.07958853 0.08630452 0.08642158 0.08992381 0.092720784 0.059530508 0.032743238 0.037274737 0.025526848 0.04010352 0.026829438 0.08687241 0.089422405 0.09006113 0.08944326 0.08910224 0.040271726 0.0517042 0.07282127 0.07251837 0.05484632 0.06115141 0.06470815 0.06981733 0.06587881 0.070226714 0.06496992 0.03171235 0.06304782 0.057484444 0.07569688 0.035006184 0.07160665 0.0 0.029809436 0.038243886 0.09130502 0.090848066 0.033711847 0.032227993 0.069401726 0.062225502 0.07560187 0.0819494 0.3298795
[53] 'Cscot_0963'   0.049170844 0.018247796 0.035033215 0.019126514 0.01459694 0.01079665 0.016220277 0.02833446 0.02784069 0.038977273 0.03565031 0.013168077 0.06782309 0.053390298 0.051449716 0.07464346 0.06015215 0.04447795 0.056376934 0.062198833 0.06100528 0.05920708 0.058329444 0.04806592 0.015880818 0.020268487 0.011266827 0.021129493 0.013310934 0.062219646 0.06530182 0.065882035 0.064743616 0.064599216 0.026942724 0.03868784 0.05931495 0.059741713 0.044122227 0.04988098 0.052077807 0.055558115 0.05183281 0.05675212 0.052258164 0.028957354 0.046107154 0.045999847 0.053471737 0.030676868 0.057680964 0.029809436 0.0 0.0154482145 0.06724074 0.0670317 0.020861754 0.020248903 0.044949487 0.039566915 0.050786864 0.05721145 0.31959397
[54] 'Cscot_1009'   0.05934299 0.026254676 0.04402469 0.027894404 0.021406824 0.015739655 0.022526305 0.036839504 0.035741337 0.046678018 0.042692985 0.019321818 0.07664813 0.06285111 0.060926475 0.08282756 0.06938567 0.053779956 0.059752952 0.06606641 0.064386755 0.059574503 0.05687019 0.057343036 0.024164766 0.031113183 0.018363733 0.026686741 0.020352751 0.06620843 0.06945106 0.06992666 0.06857063 0.06850382 0.033716552 0.04771407 0.07081893 0.070645995 0.054103713 0.060752127 0.061524507 0.06611753 0.0618527 0.067678414 0.0625334 0.037504416 0.05579881 0.05500156 0.06472227 0.039805796 0.06785989 0.038243886 0.0154482145 0.0 0.07115851 0.07109269 0.027300935 0.026787326 0.05119997 0.045238826 0.057043266 0.06365192 0.32279387
[55] 'Cses_1285'    0.12473047 0.079473734 0.098211326 0.07470047 0.06724639 0.06468333 0.07367349 0.08836653 0.08864679 0.09612427 0.09165048 0.07357168 0.14397362 0.13369623 0.13233268 0.1565283 0.12279111 0.10466189 0.04825629 0.04408593 0.06440918 0.09578675 0.116274334 0.10940037 0.0765647 0.08520554 0.06648841 0.06737822 0.057900578 0.028178414 0.0045686783 0.0049060434 0.04385673 0.04375824 0.08050243 0.1068057 0.13350439 0.1327136 0.11445436 0.12241282 0.11409161 0.12035933 0.11662833 0.13061224 0.12420779 0.0918287 0.11630654 0.10614343 0.13021035 0.09601478 0.12231117 0.09130502 0.06724074 0.07115851 0.0 6.6775276E-4 0.07166016 0.07085506 0.084863216 0.07219484 0.09366042 0.1039764 0.35535082
[56] 'Cses_1286'    0.12417016 0.07911026 0.097997606 0.07466988 0.066951536 0.064249195 0.07374057 0.08839787 0.088657655 0.095976666 0.091678604 0.07308023 0.14417629 0.13408397 0.13238452 0.15626286 0.12249358 0.10436331 0.047828637 0.04377407 0.06419253 0.09571054 0.1159383 0.10916715 0.076251425 0.085041426 0.06607434 0.066954896 0.057389062 0.027748872 0.0043180967 0.004583909 0.043520115 0.043380566 0.08012708 0.106331214 0.13318312 0.13237731 0.1139464 0.121876396 0.113668084 0.119792335 0.11624611 0.1301244 0.12376342 0.09132497 0.11604583 0.10573793 0.12991518 0.09555815 0.12185077 0.090848066 0.0670317 0.07109269 6.6775276E-4 0.0 0.07161796 0.07047703 0.08477318 0.07213568 0.09343555 0.103975244 0.35429448
[57] 'Ctat_1290'    0.055911154 0.021563623 0.039249618 0.02586111 0.01950722 0.011251875 0.020950614 0.022028977 0.022661168 0.018548023 0.015802834 0.01899278 0.07076341 0.056377243 0.054290567 0.07051703 0.058322348 0.04303842 0.061964735 0.06706311 0.06781491 0.07072465 0.073849514 0.045254264 0.024457388 0.029283855 0.019251475 0.030429142 0.020096585 0.067331165 0.06998536 0.07062972 0.0704445 0.07036284 0.011634473 0.040574815 0.05751725 0.057272512 0.04301551 0.049266767 0.049541615 0.053727567 0.046183445 0.053610347 0.049437534 0.03235844 0.049490795 0.040355884 0.060205515 0.034683958 0.05464219 0.033711847 0.020861754 0.027300935 0.07166016 0.07161796 0.0 0.003383041 0.0466247 0.041275583 0.05229625 0.058300607 0.31821188
[58] 'Ctat_1306'    0.054322198 0.021677226 0.037713412 0.024530664 0.018790076 0.011466759 0.020262826 0.021691889 0.021823063 0.018179556 0.015500602 0.018531566 0.070121415 0.05614769 0.053895995 0.07106486 0.056042623 0.041255392 0.0597167 0.06575168 0.06624046 0.06965715 0.07242895 0.043151844 0.023331132 0.028784644 0.018912757 0.029459827 0.019567467 0.06569774 0.0687932 0.0693241 0.06895957 0.06877421 0.011318555 0.03884334 0.055859994 0.055148866 0.04143085 0.047697775 0.046765763 0.051314246 0.043508593 0.052358113 0.0478035 0.03084094 0.04851448 0.03812691 0.058227614 0.0333881 0.052800566 0.032227993 0.020248903 0.026787326 0.07085506 0.07047703 0.003383041 0.0 0.045557994 0.040053166 0.050979394 0.057172943 0.31507054
[59] 'Ctri_1287'    0.09487984 0.05435053 0.07555752 0.055188097 0.048041753 0.033041023 0.046830773 0.0607217 0.061302323 0.06454984 0.06010485 0.043376826 0.09650608 0.08172256 0.07994314 0.08914169 0.10297142 0.08505328 0.07483535 0.076282464 0.08401896 0.09487733 0.101026006 0.08874093 0.05303084 0.06135454 0.046757963 0.055773135 0.046189 0.08026873 0.083139844 0.08363111 0.08386259 0.083749704 0.056267984 0.079360716 0.10588784 0.10525445 0.08725612 0.0940069 0.093686 0.09939667 0.094558515 0.10248451 0.096861444 0.06693249 0.08676749 0.08617556 0.10059072 0.07088908 0.1003296 0.069401726 0.044949487 0.05119997 0.084863216 0.08477318 0.0466247 0.045557994 0.0 0.0076138126 0.009010964 0.009547036 0.32306817
[60] 'Ctri_1288'    0.08827553 0.048347246 0.06850938 0.04881109 0.041813172 0.029006867 0.04135857 0.05452744 0.05524871 0.059405066 0.05516032 0.038027424 0.09183696 0.07680583 0.07491774 0.08614646 0.095328115 0.07782114 0.06276824 0.06274659 0.07278184 0.08615053 0.09287799 0.081950486 0.047140233 0.054983355 0.04058962 0.04900903 0.039646983 0.067454465 0.070394464 0.0709294 0.0710477 0.07091701 0.050518658 0.07296325 0.099097185 0.0988132 0.080830194 0.08736046 0.086635254 0.09219092 0.08764307 0.09569343 0.08996817 0.060344193 0.08067144 0.07954618 0.094282545 0.06418201 0.093301095 0.062225502 0.039566915 0.045238826 0.07219484 0.07213568 0.041275583 0.040053166 0.0076138126 0.0 0.00817967 0.010223837 0.32268378
[61] 'Ctri_1370'    0.10114037 0.060607284 0.08167661 0.061494604 0.05404942 0.03864301 0.053024586 0.06667092 0.06722745 0.070483 0.06605163 0.04942966 0.10324019 0.08906162 0.08691701 0.09620859 0.109229155 0.0918587 0.08332295 0.0856454 0.09235412 0.1022773 0.107375026 0.09506098 0.05927452 0.06813437 0.052481096 0.06182607 0.052642167 0.08861796 0.091892354 0.09225839 0.09213953 0.09213738 0.062467437 0.08505899 0.11156321 0.11171947 0.093257286 0.099931024 0.10034647 0.10585099 0.100949176 0.10862686 0.102744274 0.07326231 0.09307644 0.092772074 0.10684474 0.07699439 0.10694112 0.07560187 0.050786864 0.057043266 0.09366042 0.09343555 0.05229625 0.050979394 0.009010964 0.00817967 0.0 0.008692007 0.32138717
[62] 'Ctri_1371'    0.10653304 0.066894546 0.08823898 0.06832862 0.061118666 0.043654196 0.05891687 0.0728868 0.07315286 0.07645573 0.07193114 0.057341937 0.10932044 0.09521946 0.092993386 0.102225 0.1154372 0.09808478 0.094919905 0.09769472 0.102789916 0.10981813 0.114100635 0.10203219 0.06555573 0.074437484 0.059280332 0.06943285 0.059585217 0.099417195 0.10238329 0.1028522 0.10339787 0.10336698 0.06855903 0.09125124 0.11729494 0.11753582 0.0992073 0.105819196 0.10699507 0.11218124 0.10727065 0.1138597 0.10864477 0.0794275 0.09927566 0.099482715 0.112338156 0.083253086 0.11319262 0.0819494 0.05721145 0.06365192 0.1039764 0.103975244 0.058300607 0.057172943 0.009547036 0.010223837 0.008692007 0.0 0.32401437
[63] 'Imega_1776'   0.3413208 0.32449117 0.33523804 0.32787994 0.32530352 0.30027372 0.3183271 0.3256629 0.3255261 0.3255156 0.32336813 0.3085924 0.30716705 0.30106196 0.29830432 0.28857008 0.34738994 0.34045222 0.34774458 0.35070896 0.3496109 0.34894815 0.34748888 0.3406166 0.3248062 0.33059326 0.32354102 0.32948288 0.3241691 0.35044348 0.34959757 0.35048482 0.35081747 0.34951326 0.32479903 0.33501095 0.3469224 0.34393835 0.33833116 0.34143546 0.34316 0.3451017 0.34345382 0.33923578 0.34242168 0.33099902 0.338636 0.34002304 0.34384874 0.33033755 0.3452272 0.3298795 0.31959397 0.32279387 0.35535082 0.35429448 0.31821188 0.31507054 0.32306817 0.32268378 0.32138717 0.32401437 0.0
;
END; [Distances]

BEGIN Splits;
DIMENSIONS ntax=63 nsplits=161;
FORMAT labels=no weights=yes confidences=no intervals=no;
PROPERTIES fit=99.67 leastsquares cyclic;
CYCLE 1 7 50 46 52 3 5 17 18 24 41 42 51 48 43 37 8 45 38 9 44 39 40 2 36 47 35 57 10 11 58 6 60 61 62 59 63 14 16 13 15 12 28 23 22 21 19 20 34 33 30 31 32 56 55 54 53 29 25 4 26 27 49;
MATRIX
[1, size=1] 	 0.042577654 	  1 2 3 4 5 6 7 8 9 10 11 12 13 14 15 16 17 18 19 20 21 22 23 24 25 26 27 28 29 30 31 32 33 34 35 36 37 38 39 40 41 42 43 44 45 46 47 48 50 51 52 53 54 55 56 57 58 59 60 61 62 63,
[2, size=1] 	 0.03795874 	  1,
[3, size=19] 	 5.9310475E-4 	  1 2 3 5 6 7 8 9 10 11 12 13 14 15 16 17 18 24 28 35 36 37 38 39 40 41 42 43 44 45 46 47 48 49 50 51 52 57 58 59 60 61 62 63,
[4, size=20] 	 6.235547E-4 	  1 2 3 5 6 7 8 9 10 11 12 13 14 15 16 17 18 24 35 36 37 38 39 40 41 42 43 44 45 46 47 48 49 50 51 52 57 58 59 60 61 62 63,
[5, size=30] 	 1.8619095E-4 	  1 2 3 5 6 7 8 9 10 11 17 18 24 35 36 37 38 39 40 41 42 43 44 45 46 47 48 49 50 51 52 57 58,
[6, size=5] 	 3.6357527E-4 	  1 7 46 49 50,
[7, size=3] 	 0.0019254406 	  1 7 49,
[8, size=2] 	 0.006328099 	  1 49,
[9, size=1] 	 0.006955032 	  1 2 3 5 6 7 8 9 10 11 12 13 14 15 16 17 18 19 20 21 22 23 24 25 26 27 28 29 30 31 32 33 34 35 36 37 38 39 40 41 42 43 44 45 46 47 48 49 50 51 52 53 54 55 56 57 58 59 60 61 62 63,
[10, size=3] 	 3.05021E-4 	  1 2 3 5 6 7 8 9 10 11 12 13 14 15 16 17 18 19 20 21 22 23 24 27 28 29 30 31 32 33 34 35 36 37 38 39 40 41 42 43 44 45 46 47 48 49 50 51 52 53 54 55 56 57 58 59 60 61 62 63,
[11, size=1] 	 0.013003405 	  1 2 3 4 5 6 7 8 9 10 11 12 13 14 15 16 17 18 19 20 21 22 23 24 25 27 28 29 30 31 32 33 34 35 36 37 38 39 40 41 42 43 44 45 46 47 48 49 50 51 52 53 54 55 56 57 58 59 60 61 62 63,
[12, size=1] 	 0.006204103 	  1 2 3 4 5 6 7 8 9 10 11 12 13 14 15 16 17 18 19 20 21 22 23 24 26 27 28 29 30 31 32 33 34 35 36 37 38 39 40 41 42 43 44 45 46 47 48 49 50 51 52 53 54 55 56 57 58 59 60 61 62 63,
[13, size=27] 	 5.5492285E-4 	  1 2 3 4 5 6 7 8 9 10 11 17 18 24 26 27 35 36 37 38 39 40 41 42 43 44 45 46 47 48 49 50 51 52 57 58,
[14, size=29] 	 2.1733485E-4 	  1 2 3 4 5 7 8 9 17 18 24 26 27 36 37 38 39 40 41 42 43 44 45 46 48 49 50 51 52,
[15, size=14] 	 1.3696171E-4 	  1 2 3 4 5 6 7 8 9 10 11 12 13 14 15 16 17 18 23 24 25 26 27 28 35 36 37 38 39 40 41 42 43 44 45 46 47 48 49 50 51 52 57 58 59 60 61 62 63,
[16, size=16] 	 0.001954042 	  1 2 3 4 5 6 7 8 9 10 11 12 13 14 15 16 17 18 24 25 26 27 35 36 37 38 39 40 41 42 43 44 45 46 47 48 49 50 51 52 57 58 59 60 61 62 63,
[17, size=26] 	 8.834174E-4 	  1 2 3 4 5 6 7 8 9 10 11 17 18 24 25 26 27 35 36 37 38 39 40 41 42 43 44 45 46 47 48 49 50 51 52 57 58,
[18, size=6] 	 3.181498E-4 	  1 4 25 26 27 49,
[19, size=1] 	 0.0013426942 	  1 2 3 4 5 6 7 8 9 10 11 12 13 14 15 16 17 18 19 20 21 22 23 24 25 26 27 28 29 30 31 32 33 34 35 36 37 38 39 40 41 42 43 44 45 46 47 48 49 50 51 52 54 55 56 57 58 59 60 61 62 63,
[20, size=31] 	 9.6555235E-4 	  1 2 3 4 5 7 8 9 17 18 24 25 26 27 29 36 37 38 39 40 41 42 43 44 45 46 48 49 50 51 52,
[21, size=1] 	 0.0077266935 	  1 2 3 4 5 6 7 8 9 10 11 12 13 14 15 16 17 18 19 20 21 22 23 24 25 26 27 28 29 30 31 32 33 34 35 36 37 38 39 40 41 42 43 44 45 46 47 48 49 50 51 52 53 55 56 57 58 59 60 61 62 63,
[22, size=2] 	 1.05050414E-4 	  1 2 3 4 5 6 7 8 9 10 11 12 13 14 15 16 17 18 19 20 21 22 23 24 25 26 27 28 29 30 31 32 33 34 35 36 37 38 39 40 41 42 43 44 45 46 47 48 49 50 51 52 53 56 57 58 59 60 61 62 63,
[23, size=14] 	 0.0011416167 	  1 2 3 4 5 6 7 8 9 10 11 12 13 14 15 16 17 18 24 25 26 27 29 35 36 37 38 39 40 41 42 43 44 45 46 47 48 49 50 51 52 53 57 58 59 60 61 62 63,
[24, size=29] 	 0.0013196586 	  1 2 3 4 5 7 8 9 17 18 24 25 26 27 29 35 36 37 38 39 40 41 42 43 44 45 46 47 48 49 50 51 52 53,
[25, size=1] 	 3.132494E-4 	  1 2 3 4 5 6 7 8 9 10 11 12 13 14 15 16 17 18 19 20 21 22 23 24 25 26 27 28 29 30 31 32 33 34 35 36 37 38 39 40 41 42 43 44 45 46 47 48 49 50 51 52 53 54 56 57 58 59 60 61 62 63,
[26, size=2] 	 0.0024015277 	  1 2 3 4 5 6 7 8 9 10 11 12 13 14 15 16 17 18 19 20 21 22 23 24 25 26 27 28 29 30 31 32 33 34 35 36 37 38 39 40 41 42 43 44 45 46 47 48 49 50 51 52 53 54 57 58 59 60 61 62 63,
[27, size=4] 	 0.013300162 	  1 2 3 4 5 6 7 8 9 10 11 12 13 14 15 16 17 18 19 20 21 22 23 24 25 26 27 28 29 30 33 34 35 36 37 38 39 40 41 42 43 44 45 46 47 48 49 50 51 52 53 54 57 58 59 60 61 62 63,
[28, size=5] 	 0.006596592 	  1 2 3 4 5 6 7 8 9 10 11 12 13 14 15 16 17 18 19 20 21 22 23 24 25 26 27 28 29 33 34 35 36 37 38 39 40 41 42 43 44 45 46 47 48 49 50 51 52 53 54 57 58 59 60 61 62 63,
[29, size=6] 	 2.333123E-4 	  1 2 3 4 5 6 7 8 9 10 11 12 13 14 15 16 17 18 19 20 21 22 23 24 25 26 27 28 29 34 35 36 37 38 39 40 41 42 43 44 45 46 47 48 49 50 51 52 53 54 57 58 59 60 61 62 63,
[30, size=7] 	 0.0019610787 	  1 2 3 4 5 6 7 8 9 10 11 12 13 14 15 16 17 18 19 20 21 22 23 24 25 26 27 28 29 35 36 37 38 39 40 41 42 43 44 45 46 47 48 49 50 51 52 53 54 57 58 59 60 61 62 63,
[31, size=8] 	 0.004417863 	  1 2 3 4 5 6 7 8 9 10 11 12 13 14 15 16 17 18 19 21 22 23 24 25 26 27 28 29 35 36 37 38 39 40 41 42 43 44 45 46 47 48 49 50 51 52 53 54 57 58 59 60 61 62 63,
[32, size=9] 	 0.0053053843 	  1 2 3 4 5 6 7 8 9 10 11 12 13 14 15 16 17 18 21 22 23 24 25 26 27 28 29 35 36 37 38 39 40 41 42 43 44 45 46 47 48 49 50 51 52 53 54 57 58 59 60 61 62 63,
[33, size=10] 	 0.015667863 	  1 2 3 4 5 6 7 8 9 10 11 12 13 14 15 16 17 18 22 23 24 25 26 27 28 29 35 36 37 38 39 40 41 42 43 44 45 46 47 48 49 50 51 52 53 54 57 58 59 60 61 62 63,
[34, size=11] 	 0.008266246 	  1 2 3 4 5 6 7 8 9 10 11 12 13 14 15 16 17 18 23 24 25 26 27 28 29 35 36 37 38 39 40 41 42 43 44 45 46 47 48 49 50 51 52 53 54 57 58 59 60 61 62 63,
[35, size=13] 	 0.0013066814 	  1 2 3 4 5 6 7 8 9 10 11 12 13 14 15 16 17 18 24 25 26 27 29 35 36 37 38 39 40 41 42 43 44 45 46 47 48 49 50 51 52 53 54 57 58 59 60 61 62 63,
[36, size=29] 	 0.0022188942 	  1 2 3 4 5 7 8 9 17 18 24 25 26 27 29 36 37 38 39 40 41 42 43 44 45 46 47 48 49 50 51 52 53 54,
[37, size=1] 	 1.6718725E-4 	  1 2 3 4 5 6 7 8 9 10 11 12 13 14 15 16 17 18 19 20 21 22 23 24 25 26 27 28 29 30 31 32 33 34 35 36 37 38 39 40 41 42 43 44 45 46 47 48 49 50 51 52 53 54 55 57 58 59 60 61 62 63,
[38, size=2] 	 8.478388E-5 	  1 2 3 4 5 6 7 8 9 10 11 12 13 14 15 16 17 18 19 20 21 22 23 24 25 26 27 28 29 30 31 33 34 35 36 37 38 39 40 41 42 43 44 45 46 47 48 49 50 51 52 53 54 55 57 58 59 60 61 62 63,
[39, size=27] 	 9.881971E-6 	  1 2 3 4 5 7 8 9 17 18 24 25 26 27 29 35 36 37 38 39 40 41 42 43 44 45 46 47 48 49 50 51 52 53 54 55,
[40, size=1] 	 9.638204E-4 	  1 2 3 4 5 6 7 8 9 10 11 12 13 14 15 16 17 18 19 20 21 22 23 24 25 26 27 28 29 30 31 33 34 35 36 37 38 39 40 41 42 43 44 45 46 47 48 49 50 51 52 53 54 55 56 57 58 59 60 61 62 63,
[41, size=2] 	 6.375843E-4 	  1 2 3 4 5 6 7 8 9 10 11 12 13 14 15 16 17 18 19 20 21 22 23 24 25 26 27 28 29 30 33 34 35 36 37 38 39 40 41 42 43 44 45 46 47 48 49 50 51 52 53 54 55 56 57 58 59 60 61 62 63,
[42, size=5] 	 5.6837227E-5 	  1 2 3 4 5 6 7 8 9 10 11 12 13 14 15 16 17 18 19 20 21 22 23 24 25 26 27 28 29 35 36 37 38 39 40 41 42 43 44 45 46 47 48 49 50 51 52 53 54 55 56 57 58 59 60 61 62 63,
[43, size=1] 	 5.412277E-4 	  1 2 3 4 5 6 7 8 9 10 11 12 13 14 15 16 17 18 19 20 21 22 23 24 25 26 27 28 29 30 32 33 34 35 36 37 38 39 40 41 42 43 44 45 46 47 48 49 50 51 52 53 54 55 56 57 58 59 60 61 62 63,
[44, size=7] 	 4.8917642E-5 	  1 2 3 4 5 6 7 8 9 10 11 12 13 14 15 16 17 18 22 23 24 25 26 27 28 29 32 35 36 37 38 39 40 41 42 43 44 45 46 47 48 49 50 51 52 53 54 55 56 57 58 59 60 61 62 63,
[45, size=10] 	 4.2619933E-5 	  1 2 3 4 5 6 7 8 9 10 11 12 13 14 15 16 17 18 24 25 26 27 29 32 35 36 37 38 39 40 41 42 43 44 45 46 47 48 49 50 51 52 53 54 55 56 57 58 59 60 61 62 63,
[46, size=1] 	 0.0063767624 	  1 2 3 4 5 6 7 8 9 10 11 12 13 14 15 16 17 18 19 20 21 22 23 24 25 26 27 28 29 31 32 33 34 35 36 37 38 39 40 41 42 43 44 45 46 47 48 49 50 51 52 53 54 55 56 57 58 59 60 61 62 63,
[47, size=3] 	 0.0033789556 	  1 2 3 4 5 6 7 8 9 10 11 12 13 14 15 16 17 18 19 20 21 22 23 24 25 26 27 28 29 31 32 35 36 37 38 39 40 41 42 43 44 45 46 47 48 49 50 51 52 53 54 55 56 57 58 59 60 61 62 63,
[48, size=5] 	 3.1797E-4 	  1 2 3 4 5 6 7 8 9 10 11 12 13 14 15 16 17 18 21 22 23 24 25 26 27 28 29 31 32 35 36 37 38 39 40 41 42 43 44 45 46 47 48 49 50 51 52 53 54 55 56 57 58 59 60 61 62 63,
[49, size=6] 	 5.4162886E-4 	  1 2 3 4 5 6 7 8 9 10 11 12 13 14 15 16 17 18 22 23 24 25 26 27 28 29 31 32 35 36 37 38 39 40 41 42 43 44 45 46 47 48 49 50 51 52 53 54 55 56 57 58 59 60 61 62 63,
[50, size=7] 	 7.3548633E-4 	  1 2 3 4 5 6 7 8 9 10 11 12 13 14 15 16 17 18 23 24 25 26 27 28 29 31 32 35 36 37 38 39 40 41 42 43 44 45 46 47 48 49 50 51 52 53 54 55 56 57 58 59 60 61 62 63,
[51, size=9] 	 2.0809603E-4 	  1 2 3 4 5 6 7 8 9 10 11 12 13 14 15 16 17 18 24 25 26 27 29 31 32 35 36 37 38 39 40 41 42 43 44 45 46 47 48 49 50 51 52 53 54 55 56 57 58 59 60 61 62 63,
[52, size=1] 	 1.2419657E-4 	  1 2 3 4 5 6 7 8 9 10 11 12 13 14 15 16 17 18 19 20 21 22 23 24 25 26 27 28 29 30 31 32 34 35 36 37 38 39 40 41 42 43 44 45 46 47 48 49 50 51 52 53 54 55 56 57 58 59 60 61 62 63,
[53, size=2] 	 0.014152009 	  1 2 3 4 5 6 7 8 9 10 11 12 13 14 15 16 17 18 19 20 21 22 23 24 25 26 27 28 29 30 31 32 35 36 37 38 39 40 41 42 43 44 45 46 47 48 49 50 51 52 53 54 55 56 57 58 59 60 61 62 63,
[54, size=4] 	 5.7294645E-5 	  1 2 3 4 5 6 7 8 9 10 11 12 13 14 15 16 17 18 21 22 23 24 25 26 27 28 29 30 31 32 35 36 37 38 39 40 41 42 43 44 45 46 47 48 49 50 51 52 53 54 55 56 57 58 59 60 61 62 63,
[55, size=5] 	 6.2265765E-4 	  1 2 3 4 5 6 7 8 9 10 11 12 13 14 15 16 17 18 22 23 24 25 26 27 28 29 30 31 32 35 36 37 38 39 40 41 42 43 44 45 46 47 48 49 50 51 52 53 54 55 56 57 58 59 60 61 62 63,
[56, size=6] 	 3.076749E-5 	  1 2 3 4 5 6 7 8 9 10 11 12 13 14 15 16 17 18 23 24 25 26 27 28 29 30 31 32 35 36 37 38 39 40 41 42 43 44 45 46 47 48 49 50 51 52 53 54 55 56 57 58 59 60 61 62 63,
[57, size=8] 	 7.9432514E-4 	  1 2 3 4 5 6 7 8 9 10 11 12 13 14 15 16 17 18 24 25 26 27 29 30 31 32 35 36 37 38 39 40 41 42 43 44 45 46 47 48 49 50 51 52 53 54 55 56 57 58 59 60 61 62 63,
[58, size=3] 	 7.943219E-5 	  1 2 3 4 5 6 7 8 9 10 11 12 13 14 15 16 17 18 21 22 23 24 25 26 27 28 29 30 31 32 33 35 36 37 38 39 40 41 42 43 44 45 46 47 48 49 50 51 52 53 54 55 56 57 58 59 60 61 62 63,
[59, size=1] 	 0.01649597 	  1 2 3 4 5 6 7 8 9 10 11 12 13 14 15 16 17 18 19 21 22 23 24 25 26 27 28 29 30 31 32 33 34 35 36 37 38 39 40 41 42 43 44 45 46 47 48 49 50 51 52 53 54 55 56 57 58 59 60 61 62 63,
[60, size=1] 	 0.014591544 	  1 2 3 4 5 6 7 8 9 10 11 12 13 14 15 16 17 18 20 21 22 23 24 25 26 27 28 29 30 31 32 33 34 35 36 37 38 39 40 41 42 43 44 45 46 47 48 49 50 51 52 53 54 55 56 57 58 59 60 61 62 63,
[61, size=5] 	 6.65617E-5 	  1 2 3 4 5 6 7 8 9 10 11 12 13 14 15 16 17 18 20 24 25 26 27 29 30 31 32 33 34 35 36 37 38 39 40 41 42 43 44 45 46 47 48 49 50 51 52 53 54 55 56 57 58 59 60 61 62 63,
[62, size=1] 	 0.01687733 	  1 2 3 4 5 6 7 8 9 10 11 12 13 14 15 16 17 18 19 20 22 23 24 25 26 27 28 29 30 31 32 33 34 35 36 37 38 39 40 41 42 43 44 45 46 47 48 49 50 51 52 53 54 55 56 57 58 59 60 61 62 63,
[63, size=2] 	 0.0041680345 	  1 2 3 4 5 6 7 8 9 10 11 12 13 14 15 16 17 18 19 20 23 24 25 26 27 28 29 30 31 32 33 34 35 36 37 38 39 40 41 42 43 44 45 46 47 48 49 50 51 52 53 54 55 56 57 58 59 60 61 62 63,
[64, size=3] 	 0.004226429 	  1 2 3 4 5 6 7 8 9 10 11 12 13 14 15 16 17 18 19 20 24 25 26 27 28 29 30 31 32 33 34 35 36 37 38 39 40 41 42 43 44 45 46 47 48 49 50 51 52 53 54 55 56 57 58 59 60 61 62 63,
[65, size=4] 	 0.0016201456 	  1 2 3 4 5 6 7 8 9 10 11 12 13 14 15 16 17 18 19 20 24 25 26 27 29 30 31 32 33 34 35 36 37 38 39 40 41 42 43 44 45 46 47 48 49 50 51 52 53 54 55 56 57 58 59 60 61 62 63,
[66, size=1] 	 0.022190638 	  1 2 3 4 5 6 7 8 9 10 11 12 13 14 15 16 17 18 19 20 21 23 24 25 26 27 28 29 30 31 32 33 34 35 36 37 38 39 40 41 42 43 44 45 46 47 48 49 50 51 52 53 54 55 56 57 58 59 60 61 62 63,
[67, size=2] 	 0.010795569 	  1 2 3 4 5 6 7 8 9 10 11 12 13 14 15 16 17 18 19 20 21 24 25 26 27 28 29 30 31 32 33 34 35 36 37 38 39 40 41 42 43 44 45 46 47 48 49 50 51 52 53 54 55 56 57 58 59 60 61 62 63,
[68, size=3] 	 0.002064226 	  1 2 3 4 5 6 7 8 9 10 11 12 13 14 15 16 17 18 19 20 21 24 25 26 27 29 30 31 32 33 34 35 36 37 38 39 40 41 42 43 44 45 46 47 48 49 50 51 52 53 54 55 56 57 58 59 60 61 62 63,
[69, size=1] 	 0.038522255 	  1 2 3 4 5 6 7 8 9 10 11 12 13 14 15 16 17 18 19 20 21 22 24 25 26 27 28 29 30 31 32 33 34 35 36 37 38 39 40 41 42 43 44 45 46 47 48 49 50 51 52 53 54 55 56 57 58 59 60 61 62 63,
[70, size=1] 	 0.0037343653 	  1 2 3 4 5 6 7 8 9 10 11 12 13 14 15 16 17 18 19 20 21 22 23 24 25 26 27 29 30 31 32 33 34 35 36 37 38 39 40 41 42 43 44 45 46 47 48 49 50 51 52 53 54 55 56 57 58 59 60 61 62 63,
[71, size=5] 	 0.0077704657 	  1 2 3 4 5 6 7 8 9 10 11 17 18 19 20 21 22 23 24 25 26 27 28 29 30 31 32 33 34 35 36 37 38 39 40 41 42 43 44 45 46 47 48 49 50 51 52 53 54 55 56 57 58 59 60 61 62 63,
[72, size=27] 	 7.6290255E-4 	  1 3 4 5 7 17 18 19 20 21 22 23 24 25 26 27 28 29 30 31 32 33 34 41 42 43 46 48 49 50 51 52 53 54 55 56,
[73, size=1] 	 4.6283624E-4 	  1 2 3 4 5 6 7 8 9 10 11 12 13 14 16 17 18 19 20 21 22 23 24 25 26 27 28 29 30 31 32 33 34 35 36 37 38 39 40 41 42 43 44 45 46 47 48 49 50 51 52 53 54 55 56 57 58 59 60 61 62 63,
[74, size=3] 	 0.010566718 	  1 2 3 4 5 6 7 8 9 10 11 12 14 17 18 19 20 21 22 23 24 25 26 27 28 29 30 31 32 33 34 35 36 37 38 39 40 41 42 43 44 45 46 47 48 49 50 51 52 53 54 55 56 57 58 59 60 61 62 63,
[75, size=5] 	 0.028712759 	  1 2 3 4 5 6 7 8 9 10 11 12 17 18 19 20 21 22 23 24 25 26 27 28 29 30 31 32 33 34 35 36 37 38 39 40 41 42 43 44 45 46 47 48 49 50 51 52 53 54 55 56 57 58 59 60 61 62,
[76, size=7] 	 0.0022096096 	  1 2 3 4 5 6 7 8 9 10 11 12 17 18 19 20 21 22 23 24 25 26 27 28 29 30 31 32 33 34 35 36 37 38 39 40 41 42 43 44 45 46 47 48 49 50 51 52 53 54 55 56 57 58 60 61,
[77, size=16] 	 5.971436E-4 	  1 2 3 4 5 7 8 9 12 17 18 19 20 21 22 23 24 25 26 27 28 29 30 31 32 33 34 36 37 38 39 40 41 42 43 44 45 46 48 49 50 51 52 53 54 55 56,
[78, size=1] 	 0.003793823 	  1 2 3 4 5 6 7 8 9 10 11 12 14 15 16 17 18 19 20 21 22 23 24 25 26 27 28 29 30 31 32 33 34 35 36 37 38 39 40 41 42 43 44 45 46 47 48 49 50 51 52 53 54 55 56 57 58 59 60 61 62 63,
[79, size=2] 	 0.0021390158 	  1 2 3 4 5 6 7 8 9 10 11 12 14 15 17 18 19 20 21 22 23 24 25 26 27 28 29 30 31 32 33 34 35 36 37 38 39 40 41 42 43 44 45 46 47 48 49 50 51 52 53 54 55 56 57 58 59 60 61 62 63,
[80, size=3] 	 0.008849166 	  1 2 3 4 5 6 7 8 9 10 11 12 15 17 18 19 20 21 22 23 24 25 26 27 28 29 30 31 32 33 34 35 36 37 38 39 40 41 42 43 44 45 46 47 48 49 50 51 52 53 54 55 56 57 58 59 60 61 62 63,
[81, size=1] 	 0.01041218 	  1 2 3 4 5 6 7 8 9 10 11 12 13 14 15 17 18 19 20 21 22 23 24 25 26 27 28 29 30 31 32 33 34 35 36 37 38 39 40 41 42 43 44 45 46 47 48 49 50 51 52 53 54 55 56 57 58 59 60 61 62 63,
[82, size=6] 	 0.0042695147 	  1 2 3 4 5 6 7 8 9 10 11 12 13 15 17 18 19 20 21 22 23 24 25 26 27 28 29 30 31 32 33 34 35 36 37 38 39 40 41 42 43 44 45 46 47 48 49 50 51 52 53 54 55 56 57 58 60,
[83, size=1] 	 6.2780554E-4 	  1 2 3 4 5 6 7 8 9 10 11 12 13 15 16 17 18 19 20 21 22 23 24 25 26 27 28 29 30 31 32 33 34 35 36 37 38 39 40 41 42 43 44 45 46 47 48 49 50 51 52 53 54 55 56 57 58 59 60 61 62 63,
[84, size=1] 	 0.25953487 	  1 2 3 4 5 6 7 8 9 10 11 12 13 14 15 16 17 18 19 20 21 22 23 24 25 26 27 28 29 30 31 32 33 34 35 36 37 38 39 40 41 42 43 44 45 46 47 48 49 50 51 52 53 54 55 56 57 58 59 60 61 62,
[85, size=4] 	 0.001779242 	  1 2 3 4 5 6 7 8 9 10 11 12 13 14 15 16 17 18 19 20 21 22 23 24 25 26 27 28 29 30 31 32 33 34 35 36 37 38 39 40 41 42 43 44 45 46 47 48 49 50 51 52 53 54 55 56 57 58 60,
[86, size=2] 	 0.0021736452 	  1 2 3 4 5 6 7 8 9 10 11 12 13 14 15 16 17 18 19 20 21 22 23 24 25 26 27 28 29 30 31 32 33 34 35 36 37 38 39 40 41 42 43 44 45 46 47 48 49 50 51 52 53 54 55 56 57 58 60 61 63,
[87, size=4] 	 0.024788346 	  1 2 3 4 5 6 7 8 9 10 11 12 13 14 15 16 17 18 19 20 21 22 23 24 25 26 27 28 29 30 31 32 33 34 35 36 37 38 39 40 41 42 43 44 45 46 47 48 49 50 51 52 53 54 55 56 57 58 63,
[88, size=1] 	 0.005770373 	  1 2 3 4 5 6 7 8 9 10 11 12 13 14 15 16 17 18 19 20 21 22 23 24 25 26 27 28 29 30 31 32 33 34 35 36 37 38 39 40 41 42 43 44 45 46 47 48 49 50 51 52 53 54 55 56 57 58 59 60 61 63,
[89, size=2] 	 0.0046180612 	  1 2 3 4 5 6 7 8 9 10 11 12 13 14 15 16 17 18 19 20 21 22 23 24 25 26 27 28 29 30 31 32 33 34 35 36 37 38 39 40 41 42 43 44 45 46 47 48 49 50 51 52 53 54 55 56 57 58 59 60 63,
[90, size=3] 	 0.0026818044 	  1 2 3 4 5 6 7 8 9 10 11 12 13 14 15 16 17 18 19 20 21 22 23 24 25 26 27 28 29 30 31 32 33 34 35 36 37 38 39 40 41 42 43 44 45 46 47 48 49 50 51 52 53 54 55 56 57 58 59 63,
[91, size=1] 	 0.0030105365 	  1 2 3 4 5 6 7 8 9 10 11 12 13 14 15 16 17 18 19 20 21 22 23 24 25 26 27 28 29 30 31 32 33 34 35 36 37 38 39 40 41 42 43 44 45 46 47 48 49 50 51 52 53 54 55 56 57 58 59 60 62 63,
[92, size=25] 	 7.627422E-4 	  1 3 4 5 7 12 13 14 15 16 19 20 21 22 23 25 26 27 28 29 30 31 32 33 34 46 49 50 52 53 54 55 56 59 60 61 62 63,
[93, size=5] 	 0.0022580342 	  1 2 3 4 5 6 7 8 9 12 13 14 15 16 17 18 19 20 21 22 23 24 25 26 27 28 29 30 31 32 33 34 36 37 38 39 40 41 42 43 44 45 46 47 48 49 50 51 52 53 54 55 56 59 60 61 62 63,
[94, size=21] 	 1.5056565E-4 	  1 3 4 5 6 7 12 13 14 15 16 17 18 19 20 21 22 23 24 25 26 27 28 29 30 31 32 33 34 46 49 50 52 53 54 55 56 59 60 61 62 63,
[95, size=22] 	 6.156499E-4 	  1 3 4 5 6 7 12 13 14 15 16 17 18 19 20 21 22 23 25 26 27 28 29 30 31 32 33 34 46 49 50 52 53 54 55 56 59 60 61 62 63,
[96, size=23] 	 4.0736288E-4 	  1 3 4 5 6 7 12 13 14 15 16 17 19 20 21 22 23 25 26 27 28 29 30 31 32 33 34 46 49 50 52 53 54 55 56 59 60 61 62 63,
[97, size=29] 	 2.9192498E-4 	  1 4 6 7 12 13 14 15 16 19 20 21 22 23 25 26 27 28 29 30 31 32 33 34 49 53 54 55 56 59 60 61 62 63,
[98, size=1] 	 9.2189666E-4 	  1 2 3 4 5 6 7 8 9 10 12 13 14 15 16 17 18 19 20 21 22 23 24 25 26 27 28 29 30 31 32 33 34 35 36 37 38 39 40 41 42 43 44 45 46 47 48 49 50 51 52 53 54 55 56 57 58 59 60 61 62 63,
[99, size=2] 	 0.018215839 	  1 2 3 4 5 6 7 8 9 12 13 14 15 16 17 18 19 20 21 22 23 24 25 26 27 28 29 30 31 32 33 34 35 36 37 38 39 40 41 42 43 44 45 46 47 48 49 50 51 52 53 54 55 56 57 58 59 60 61 62 63,
[100, size=4] 	 0.0013324283 	  1 2 3 4 5 6 7 8 9 12 13 14 15 16 17 18 19 20 21 22 23 24 25 26 27 28 29 30 31 32 33 34 36 37 38 39 40 41 42 43 44 45 46 47 48 49 50 51 52 53 54 55 56 58 59 60 61 62 63,
[101, size=1] 	 0.0051148487 	  1 2 3 4 5 6 7 8 9 11 12 13 14 15 16 17 18 19 20 21 22 23 24 25 26 27 28 29 30 31 32 33 34 35 36 37 38 39 40 41 42 43 44 45 46 47 48 49 50 51 52 53 54 55 56 57 58 59 60 61 62 63,
[102, size=26] 	 0.0010567668 	  1 4 6 7 10 11 12 13 14 15 16 19 20 21 22 23 25 26 27 28 29 30 31 32 33 34 49 53 54 55 56 58 59 60 61 62 63,
[103, size=1] 	 0.0072294213 	  1 2 3 4 5 6 7 8 9 10 11 12 13 14 15 16 17 18 19 20 21 22 23 24 25 26 27 28 29 30 31 32 33 34 36 37 38 39 40 41 42 43 44 45 46 47 48 49 50 51 52 53 54 55 56 57 58 59 60 61 62 63,
[104, size=1] 	 0.03710449 	  1 2 3 4 5 6 7 8 9 10 11 12 13 14 15 16 17 18 19 20 21 22 23 24 25 26 27 28 29 30 31 32 33 34 35 36 37 38 39 40 41 42 43 44 45 46 48 49 50 51 52 53 54 55 56 57 58 59 60 61 62 63,
[105, size=2] 	 0.002699532 	  1 2 3 4 5 6 7 8 9 10 11 12 13 14 15 16 17 18 19 20 21 22 23 24 25 26 27 28 29 30 31 32 33 34 35 37 38 39 40 41 42 43 44 45 46 48 49 50 51 52 53 54 55 56 57 58 59 60 61 62 63,
[106, size=3] 	 8.7069336E-4 	  1 3 4 5 6 7 8 9 10 11 12 13 14 15 16 17 18 19 20 21 22 23 24 25 26 27 28 29 30 31 32 33 34 35 37 38 39 40 41 42 43 44 45 46 48 49 50 51 52 53 54 55 56 57 58 59 60 61 62 63,
[107, size=1] 	 0.025586344 	  1 2 3 4 5 6 7 8 9 10 11 12 13 14 15 16 17 18 19 20 21 22 23 24 25 26 27 28 29 30 31 32 33 34 35 37 38 39 40 41 42 43 44 45 46 47 48 49 50 51 52 53 54 55 56 57 58 59 60 61 62 63,
[108, size=23] 	 5.4835336E-4 	  1 4 6 7 10 11 12 13 14 15 16 19 20 21 22 23 25 26 27 28 29 30 31 32 33 34 35 47 49 53 54 55 56 57 58 59 60 61 62 63,
[109, size=1] 	 0.002946732 	  1 3 4 5 6 7 8 9 10 11 12 13 14 15 16 17 18 19 20 21 22 23 24 25 26 27 28 29 30 31 32 33 34 35 36 37 38 39 40 41 42 43 44 45 46 47 48 49 50 51 52 53 54 55 56 57 58 59 60 61 62 63,
[110, size=2] 	 2.5357527E-4 	  1 3 4 5 6 7 8 9 10 11 12 13 14 15 16 17 18 19 20 21 22 23 24 25 26 27 28 29 30 31 32 33 34 35 36 37 38 39 41 42 43 44 45 46 47 48 49 50 51 52 53 54 55 56 57 58 59 60 61 62 63,
[111, size=4] 	 0.0010917941 	  1 3 4 5 6 7 8 9 10 11 12 13 14 15 16 17 18 19 20 21 22 23 24 25 26 27 28 29 30 31 32 33 34 35 36 37 38 41 42 43 45 46 47 48 49 50 51 52 53 54 55 56 57 58 59 60 61 62 63,
[112, size=7] 	 2.014414E-4 	  1 3 4 5 6 7 8 10 11 12 13 14 15 16 17 18 19 20 21 22 23 24 25 26 27 28 29 30 31 32 33 34 35 36 37 41 42 43 46 47 48 49 50 51 52 53 54 55 56 57 58 59 60 61 62 63,
[113, size=1] 	 0.03463688 	  1 2 3 4 5 6 7 8 9 10 11 12 13 14 15 16 17 18 19 20 21 22 23 24 25 26 27 28 29 30 31 32 33 34 35 36 37 38 39 41 42 43 44 45 46 47 48 49 50 51 52 53 54 55 56 57 58 59 60 61 62 63,
[114, size=2] 	 0.0010459657 	  1 2 3 4 5 6 7 8 9 10 11 12 13 14 15 16 17 18 19 20 21 22 23 24 25 26 27 28 29 30 31 32 33 34 35 36 37 38 41 42 43 44 45 46 47 48 49 50 51 52 53 54 55 56 57 58 59 60 61 62 63,
[115, size=8] 	 0.0011729948 	  1 2 3 4 5 6 7 10 11 12 13 14 15 16 17 18 19 20 21 22 23 24 25 26 27 28 29 30 31 32 33 34 35 36 41 42 43 46 47 48 49 50 51 52 53 54 55 56 57 58 59 60 61 62 63,
[116, size=10] 	 3.6721278E-4 	  1 2 3 4 5 6 7 10 11 12 13 14 15 16 17 18 19 20 21 22 23 24 25 26 27 28 29 30 31 32 33 34 35 36 41 42 46 47 49 50 51 52 53 54 55 56 57 58 59 60 61 62 63,
[117, size=15] 	 0.0016209022 	  1 2 3 4 5 6 7 10 11 12 13 14 15 16 17 19 20 21 22 23 25 26 27 28 29 30 31 32 33 34 35 36 46 47 49 50 52 53 54 55 56 57 58 59 60 61 62 63,
[118, size=17] 	 0.0014028708 	  1 2 3 4 6 7 10 11 12 13 14 15 16 19 20 21 22 23 25 26 27 28 29 30 31 32 33 34 35 36 46 47 49 50 52 53 54 55 56 57 58 59 60 61 62 63,
[119, size=1] 	 0.025509732 	  1 2 3 4 5 6 7 8 9 10 11 12 13 14 15 16 17 18 19 20 21 22 23 24 25 26 27 28 29 30 31 32 33 34 35 36 37 38 40 41 42 43 44 45 46 47 48 49 50 51 52 53 54 55 56 57 58 59 60 61 62 63,
[120, size=2] 	 4.7970086E-4 	  1 2 3 4 5 6 7 8 9 10 11 12 13 14 15 16 17 18 19 20 21 22 23 24 25 26 27 28 29 30 31 32 33 34 35 36 37 38 40 41 42 43 45 46 47 48 49 50 51 52 53 54 55 56 57 58 59 60 61 62 63,
[121, size=5] 	 0.0010651549 	  1 2 3 4 5 6 7 8 10 11 12 13 14 15 16 17 18 19 20 21 22 23 24 25 26 27 28 29 30 31 32 33 34 35 36 37 40 41 42 43 46 47 48 49 50 51 52 53 54 55 56 57 58 59 60 61 62 63,
[122, size=11] 	 2.2164924E-4 	  1 2 3 4 5 6 7 10 11 12 13 14 15 16 17 18 19 20 21 22 23 24 25 26 27 28 29 30 31 32 33 34 35 36 40 41 46 47 49 50 52 53 54 55 56 57 58 59 60 61 62 63,
[123, size=13] 	 5.6098704E-4 	  1 2 3 4 5 6 7 10 11 12 13 14 15 16 17 18 19 20 21 22 23 25 26 27 28 29 30 31 32 33 34 35 36 40 46 47 49 50 52 53 54 55 56 57 58 59 60 61 62 63,
[124, size=1] 	 0.039868604 	  1 2 3 4 5 6 7 8 9 10 11 12 13 14 15 16 17 18 19 20 21 22 23 24 25 26 27 28 29 30 31 32 33 34 35 36 37 38 39 40 41 42 43 45 46 47 48 49 50 51 52 53 54 55 56 57 58 59 60 61 62 63,
[125, size=2] 	 6.076591E-4 	  1 2 3 4 5 6 7 8 10 11 12 13 14 15 16 17 18 19 20 21 22 23 24 25 26 27 28 29 30 31 32 33 34 35 36 37 38 39 40 41 42 43 45 46 47 48 49 50 51 52 53 54 55 56 57 58 59 60 61 62 63,
[126, size=6] 	 6.629261E-4 	  1 2 3 4 5 6 7 10 11 12 13 14 15 16 17 18 19 20 21 22 23 24 25 26 27 28 29 30 31 32 33 34 35 36 39 40 41 42 43 46 47 48 49 50 51 52 53 54 55 56 57 58 59 60 61 62 63,
[127, size=1] 	 0.0039752442 	  1 2 3 4 5 6 7 8 10 11 12 13 14 15 16 17 18 19 20 21 22 23 24 25 26 27 28 29 30 31 32 33 34 35 36 37 38 39 40 41 42 43 44 45 46 47 48 49 50 51 52 53 54 55 56 57 58 59 60 61 62 63,
[128, size=2] 	 5.4788747E-4 	  1 2 3 4 5 6 7 8 10 11 12 13 14 15 16 17 18 19 20 21 22 23 24 25 26 27 28 29 30 31 32 33 34 35 36 37 39 40 41 42 43 44 45 46 47 48 49 50 51 52 53 54 55 56 57 58 59 60 61 62 63,
[129, size=3] 	 9.2428084E-4 	  1 2 3 4 5 6 7 8 10 11 12 13 14 15 16 17 18 19 20 21 22 23 24 25 26 27 28 29 30 31 32 33 34 35 36 37 39 40 41 42 43 44 46 47 48 49 50 51 52 53 54 55 56 57 58 59 60 61 62 63,
[130, size=13] 	 5.571809E-4 	  1 2 3 4 5 6 7 10 11 12 13 14 15 16 19 20 21 22 23 25 26 27 28 29 30 31 32 33 34 35 36 39 40 44 46 47 49 50 52 53 54 55 56 57 58 59 60 61 62 63,
[131, size=1] 	 0.04229875 	  1 2 3 4 5 6 7 8 9 10 11 12 13 14 15 16 17 18 19 20 21 22 23 24 25 26 27 28 29 30 31 32 33 34 35 36 37 39 40 41 42 43 44 45 46 47 48 49 50 51 52 53 54 55 56 57 58 59 60 61 62 63,
[132, size=11] 	 2.7350587E-4 	  1 2 3 4 5 6 7 9 10 11 12 13 14 15 16 17 19 20 21 22 23 25 26 27 28 29 30 31 32 33 34 35 36 39 40 44 46 47 49 50 52 53 54 55 56 57 58 59 60 61 62 63,
[133, size=1] 	 0.03397568 	  1 2 3 4 5 6 7 8 9 10 11 12 13 14 15 16 17 18 19 20 21 22 23 24 25 26 27 28 29 30 31 32 33 34 35 36 37 38 39 40 41 42 43 44 46 47 48 49 50 51 52 53 54 55 56 57 58 59 60 61 62 63,
[134, size=3] 	 5.8179133E-4 	  1 2 3 4 5 6 7 9 10 11 12 13 14 15 16 17 18 19 20 21 22 23 24 25 26 27 28 29 30 31 32 33 34 35 36 38 39 40 41 42 43 44 46 47 48 49 50 51 52 53 54 55 56 57 58 59 60 61 62 63,
[135, size=1] 	 0.00739304 	  1 2 3 4 5 6 7 9 10 11 12 13 14 15 16 17 18 19 20 21 22 23 24 25 26 27 28 29 30 31 32 33 34 35 36 37 38 39 40 41 42 43 44 45 46 47 48 49 50 51 52 53 54 55 56 57 58 59 60 61 62 63,
[136, size=1] 	 0.044966202 	  1 2 3 4 5 6 7 8 9 10 11 12 13 14 15 16 17 18 19 20 21 22 23 24 25 26 27 28 29 30 31 32 33 34 35 36 38 39 40 41 42 43 44 45 46 47 48 49 50 51 52 53 54 55 56 57 58 59 60 61 62 63,
[137, size=1] 	 0.031449914 	  1 2 3 4 5 6 7 8 9 10 11 12 13 14 15 16 17 18 19 20 21 22 23 24 25 26 27 28 29 30 31 32 33 34 35 36 37 38 39 40 41 42 44 45 46 47 48 49 50 51 52 53 54 55 56 57 58 59 60 61 62 63,
[138, size=2] 	 0.0060028927 	  1 2 3 4 5 6 7 8 9 10 11 12 13 14 15 16 17 18 19 20 21 22 23 24 25 26 27 28 29 30 31 32 33 34 35 36 37 38 39 40 41 42 44 45 46 47 49 50 51 52 53 54 55 56 57 58 59 60 61 62 63,
[139, size=1] 	 0.022923421 	  1 2 3 4 5 6 7 8 9 10 11 12 13 14 15 16 17 18 19 20 21 22 23 24 25 26 27 28 29 30 31 32 33 34 35 36 37 38 39 40 41 42 43 44 45 46 47 49 50 51 52 53 54 55 56 57 58 59 60 61 62 63,
[140, size=7] 	 4.463943E-4 	  1 2 3 4 5 6 7 8 9 10 11 12 13 14 15 16 19 20 21 22 23 25 26 27 28 29 30 31 32 33 34 35 36 37 38 39 40 43 44 45 46 47 49 50 52 53 54 55 56 57 58 59 60 61 62 63,
[141, size=1] 	 0.025631724 	  1 2 3 4 5 6 7 8 9 10 11 12 13 14 15 16 17 18 19 20 21 22 23 24 25 26 27 28 29 30 31 32 33 34 35 36 37 38 39 40 41 43 44 45 46 47 48 49 50 51 52 53 54 55 56 57 58 59 60 61 62 63,
[142, size=2] 	 0.010729546 	  1 2 3 4 5 6 7 8 9 10 11 12 13 14 15 16 17 18 19 20 21 22 23 24 25 26 27 28 29 30 31 32 33 34 35 36 37 38 39 40 41 43 44 45 46 47 48 49 50 52 53 54 55 56 57 58 59 60 61 62 63,
[143, size=3] 	 0.001528733 	  1 2 3 4 5 6 7 8 9 10 11 12 13 14 15 16 17 18 19 20 21 22 23 24 25 26 27 28 29 30 31 32 33 34 35 36 37 38 39 40 43 44 45 46 47 48 49 50 52 53 54 55 56 57 58 59 60 61 62 63,
[144, size=6] 	 0.0035791048 	  1 2 3 4 5 6 7 8 9 10 11 12 13 14 15 16 19 20 21 22 23 25 26 27 28 29 30 31 32 33 34 35 36 37 38 39 40 43 44 45 46 47 48 49 50 52 53 54 55 56 57 58 59 60 61 62 63,
[145, size=1] 	 0.027292572 	  1 2 3 4 5 6 7 8 9 10 11 12 13 14 15 16 17 18 19 20 21 22 23 24 25 26 27 28 29 30 31 32 33 34 35 36 37 38 39 40 41 42 43 44 45 46 47 48 49 50 52 53 54 55 56 57 58 59 60 61 62 63,
[146, size=1] 	 0.03062748 	  1 2 3 4 5 6 7 8 9 10 11 12 13 14 15 16 17 18 19 20 21 22 23 24 25 26 27 28 29 30 31 32 33 34 35 36 37 38 39 40 42 43 44 45 46 47 48 49 50 51 52 53 54 55 56 57 58 59 60 61 62 63,
[147, size=4] 	 9.001666E-4 	  1 2 3 4 5 6 7 8 9 10 11 12 13 14 15 16 19 20 21 22 23 25 26 27 28 29 30 31 32 33 34 35 36 37 38 39 40 42 43 44 45 46 47 48 49 50 51 52 53 54 55 56 57 58 59 60 61 62 63,
[148, size=1] 	 0.027894244 	  1 2 3 4 5 6 7 8 9 10 11 12 13 14 15 16 17 18 19 20 21 22 23 25 26 27 28 29 30 31 32 33 34 35 36 37 38 39 40 41 42 43 44 45 46 47 48 49 50 51 52 53 54 55 56 57 58 59 60 61 62 63,
[149, size=1] 	 0.018368455 	  1 2 3 4 5 6 7 8 9 10 11 12 13 14 15 16 17 19 20 21 22 23 24 25 26 27 28 29 30 31 32 33 34 35 36 37 38 39 40 41 42 43 44 45 46 47 48 49 50 51 52 53 54 55 56 57 58 59 60 61 62 63,
[150, size=2] 	 0.006949561 	  1 2 3 4 5 6 7 8 9 10 11 12 13 14 15 16 19 20 21 22 23 24 25 26 27 28 29 30 31 32 33 34 35 36 37 38 39 40 41 42 43 44 45 46 47 48 49 50 51 52 53 54 55 56 57 58 59 60 61 62 63,
[151, size=1] 	 0.037072908 	  1 2 3 4 5 6 7 8 9 10 11 12 13 14 15 16 18 19 20 21 22 23 24 25 26 27 28 29 30 31 32 33 34 35 36 37 38 39 40 41 42 43 44 45 46 47 48 49 50 51 52 53 54 55 56 57 58 59 60 61 62 63,
[152, size=1] 	 0.019423224 	  1 2 4 5 6 7 8 9 10 11 12 13 14 15 16 17 18 19 20 21 22 23 24 25 26 27 28 29 30 31 32 33 34 35 36 37 38 39 40 41 42 43 44 45 46 47 48 49 50 51 52 53 54 55 56 57 58 59 60 61 62 63,
[153, size=2] 	 0.0034021977 	  1 2 4 5 6 7 8 9 10 11 12 13 14 15 16 17 18 19 20 21 22 23 24 25 26 27 28 29 30 31 32 33 34 35 36 37 38 39 40 41 42 43 44 45 46 47 48 49 50 51 53 54 55 56 57 58 59 60 61 62 63,
[154, size=3] 	 8.5760676E-4 	  1 2 4 5 6 7 8 9 10 11 12 13 14 15 16 17 18 19 20 21 22 23 24 25 26 27 28 29 30 31 32 33 34 35 36 37 38 39 40 41 42 43 44 45 47 48 49 50 51 53 54 55 56 57 58 59 60 61 62 63,
[155, size=4] 	 0.0030617185 	  1 2 4 5 6 7 8 9 10 11 12 13 14 15 16 17 18 19 20 21 22 23 24 25 26 27 28 29 30 31 32 33 34 35 36 37 38 39 40 41 42 43 44 45 47 48 49 51 53 54 55 56 57 58 59 60 61 62 63,
[156, size=1] 	 0.012506758 	  1 2 3 4 5 6 7 8 9 10 11 12 13 14 15 16 17 18 19 20 21 22 23 24 25 26 27 28 29 30 31 32 33 34 35 36 37 38 39 40 41 42 43 44 45 46 47 48 49 50 51 53 54 55 56 57 58 59 60 61 62 63,
[157, size=3] 	 3.745755E-4 	  1 2 3 4 5 6 7 8 9 10 11 12 13 14 15 16 17 18 19 20 21 22 23 24 25 26 27 28 29 30 31 32 33 34 35 36 37 38 39 40 41 42 43 44 45 47 48 49 51 53 54 55 56 57 58 59 60 61 62 63,
[158, size=1] 	 0.009937885 	  1 2 3 4 5 6 7 8 9 10 11 12 13 14 15 16 17 18 19 20 21 22 23 24 25 26 27 28 29 30 31 32 33 34 35 36 37 38 39 40 41 42 43 44 45 47 48 49 50 51 52 53 54 55 56 57 58 59 60 61 62 63,
[159, size=2] 	 0.004214337 	  1 2 3 4 5 6 7 8 9 10 11 12 13 14 15 16 17 18 19 20 21 22 23 24 25 26 27 28 29 30 31 32 33 34 35 36 37 38 39 40 41 42 43 44 45 47 48 49 51 52 53 54 55 56 57 58 59 60 61 62 63,
[160, size=1] 	 0.013477808 	  1 2 3 4 5 6 7 8 9 10 11 12 13 14 15 16 17 18 19 20 21 22 23 24 25 26 27 28 29 30 31 32 33 34 35 36 37 38 39 40 41 42 43 44 45 46 47 48 49 51 52 53 54 55 56 57 58 59 60 61 62 63,
[161, size=1] 	 0.0020988774 	  1 2 3 4 5 6 8 9 10 11 12 13 14 15 16 17 18 19 20 21 22 23 24 25 26 27 28 29 30 31 32 33 34 35 36 37 38 39 40 41 42 43 44 45 46 47 48 49 50 51 52 53 54 55 56 57 58 59 60 61 62 63,
;
END; [Splits]

BEGIN Network;
DIMENSIONS ntax=63 nvertices=595 nedges=1027;
DRAW to_scale;
TRANSLATE
2 'Caes_0741',
3 'Cang_1157',
4 'Cpyr_1442',
5 'Cpyr_0699',
6 'Cpyr_1552',
7 'Calp_0759',
8 'Cexc_0297',
9 'Cexc_1253',
10 'Cmac_1022',
11 'Cpyr_0310',
12 'Cpyr_0396',
13 'Cpyr_1537',
14 'Cpyr_1058',
15 'Cpyr_0456',
16 'Cpyr_0106',
17 'Cbav_1207',
18 'Cpyr_0560',
19 'Cpyr_0198',
20 'Cbav_1208',
21 'Cpyr_0506',
22 'Cpyr_0252a',
23 'Cpyr_0260',
24 'Calp_0165',
25 'Cpyr_0021',
26 'Cpyr_1053',
27 'Cpol_1016',
28 'Cbor_1015',
29 'Cbor_1063',
30 'Ctri_1370',
31 'Ctri_1371',
32 'Imega_1776',
33 'Cdan_1261',
34 'Cdan_1778',
35 'Cdan_1067',
36 'Cdan_1766',
37 'Coff_1024',
38 'Cisla_1765',
39 'Cisla_1233',
40 'Cgro_1764',
41 'Cgro_0474',
42 'Cgro_1038',
43 'Cgro_1366',
44 'Cgro_1357',
45 'Cgro_1364',
46 'Cgro_1365',
47 'Cses_1286',
48 'Cses_1285',
49 'Cscot_1009',
50 'Cscot_0963',
51 'Cmica_0979',
52 'Calp_0828',
53 'Cmica_0983',
54 'Cpyr_1211',
168 'Coff_1012',
169 'Calp_1127',
189 'Cang_1023',
202 'Coff_1073',
390 'Cdan_0654',
397 'Ctat_1306',
432 'Ctat_1290',
489 'Ctri_1288',
535 'Cgro_1367',
553 'Ctri_1287',
;
VERTICES
1 -0.03795874 0.0 w=2 h=2 s=n,
2 0.0 0.0 w=2 h=2 s=n,
3 -0.04249884 6.0291623E-4 w=2 h=2 s=n,
4 -0.025710482 0.0071302657 w=2 h=2 s=n,
5 -0.028634422 0.0077220574 w=2 h=2 s=n,
6 -0.027986627 0.010050913 w=2 h=2 s=n,
7 -0.022811348 0.014371679 w=2 h=2 s=n,
8 -0.010029283 0.03737976 w=2 h=2 s=n,
9 -0.02553778 0.028964927 w=2 h=2 s=n,
10 -0.026248924 0.034029767 w=2 h=2 s=n,
11 -0.026388377 0.039446663 w=2 h=2 s=n,
12 -0.027499964 0.04585443 w=2 h=2 s=n,
13 -0.029222336 0.04845142 w=2 h=2 s=n,
14 -0.038912464 0.037279714 w=2 h=2 s=n,
15 -0.039902024 0.045810208 w=2 h=2 s=n,
16 -0.044502895 0.056450717 w=2 h=2 s=n,
17 -0.048047535 0.01900099 w=2 h=2 s=n,
18 -0.052715644 0.04741666 w=2 h=2 s=n,
19 -0.058037225 0.05488869 w=2 h=2 s=n,
20 -0.05018701 0.017721072 w=2 h=2 s=n,
21 -0.06592643 0.049672432 w=2 h=2 s=n,
22 -0.062514216 0.03508417 w=2 h=2 s=n,
23 -0.06961483 0.039095785 w=2 h=2 s=n,
24 -0.051399633 0.008407059 w=2 h=2 s=n,
25 -0.0694406 0.024037011 w=2 h=2 s=n,
26 -0.0817243 0.027512953 w=2 h=2 s=n,
27 -0.060427547 0.0061774934 w=2 h=2 s=n,
28 -0.07737998 0.0073989565 w=2 h=2 s=n,
29 -0.07346698 0.0058770604 w=2 h=2 s=n,
30 -0.09161381 -0.013555949 w=2 h=2 s=n,
31 -0.09819135 -0.016323995 w=2 h=2 s=n,
32 -0.31576785 -0.1379778 w=2 h=2 s=n,
33 -0.09352063 -0.035801183 w=2 h=2 s=n,
34 -0.110669345 -0.05032287 w=2 h=2 s=n,
35 -0.10121627 -0.044957977 w=2 h=2 s=n,
36 -0.09004892 -0.03600645 w=2 h=2 s=n,
37 -0.052781567 -0.01752669 w=2 h=2 s=n,
38 -0.071777634 -0.06398934 w=2 h=2 s=n,
39 -0.06267182 -0.06295988 w=2 h=2 s=n,
40 -0.05107884 -0.06293582 w=2 h=2 s=n,
41 -0.044610687 -0.05699405 w=2 h=2 s=n,
42 -0.041779347 -0.06313131 w=2 h=2 s=n,
43 -0.038170267 -0.06614606 w=2 h=2 s=n,
44 -0.035060696 -0.06249744 w=2 h=2 s=n,
45 -0.030257542 -0.06383437 w=2 h=2 s=n,
46 -0.029973648 -0.064170375 w=2 h=2 s=n,
47 -0.029198395 -0.06476715 w=2 h=2 s=n,
48 -0.029060137 -0.06486955 w=2 h=2 s=n,
49 -0.042129423 -0.0131021375 w=2 h=2 s=n,
50 -0.045937043 -0.006150918 w=2 h=2 s=n,
51 -0.040564805 -0.0048117964 w=2 h=2 s=n,
52 -0.03936309 -0.0038226591 w=2 h=2 s=n,
53 -0.033346288 -0.0049539036 w=2 h=2 s=n,
54 0.004407335 -0.0042393655 w=2 h=2 s=n,
55 -0.044278976 3.154297E-4 w=2 h=2 s=n,
56 -0.046204414 3.154297E-4 w=2 h=2 s=n,
57 -0.046566185 2.7922928E-4 w=2 h=2 s=n,
58 -0.044587284 3.939355E-4 w=2 h=2 s=n,
59 -0.046512727 3.939355E-4 w=2 h=2 s=n,
60 -0.046874493 3.5773512E-4 w=2 h=2 s=n,
61 -0.04699241 1.751682E-4 w=2 h=2 s=n,
62 -0.046684097 9.6662385E-5 w=2 h=2 s=n,
63 -0.04759442 -5.79731E-4 w=2 h=2 s=n,
64 -0.047608335 -7.6540135E-4 w=2 h=2 s=n,
65 -0.047006324 -1.0502125E-5 w=2 h=2 s=n,
66 -0.04669801 -8.900795E-5 w=2 h=2 s=n,
67 -0.0465801 9.355896E-5 w=2 h=2 s=n,
68 -0.048364762 -0.001651212 w=2 h=2 s=n,
69 -0.048378676 -0.0018368823 w=2 h=2 s=n,
70 -0.049062632 -0.0022434162 w=2 h=2 s=n,
71 -0.049832974 -0.0033148972 w=2 h=2 s=n,
72 -0.049846888 -0.0035005675 w=2 h=2 s=n,
73 -0.046520006 6.857698E-4 w=2 h=2 s=n,
74 -0.046881773 6.495694E-4 w=2 h=2 s=n,
75 -0.046999685 4.6700245E-4 w=2 h=2 s=n,
76 -0.0476017 -2.8789678E-4 w=2 h=2 s=n,
77 -0.04906991 -0.0019515819 w=2 h=2 s=n,
78 -0.049840253 -0.0030230628 w=2 h=2 s=n,
79 -0.04997037 -0.004041577 w=2 h=2 s=n,
80 -0.04850216 -0.0023778921 w=2 h=2 s=n,
81 -0.047731817 -0.0013064111 w=2 h=2 s=n,
82 -0.047129806 -5.515119E-4 w=2 h=2 s=n,
83 -0.046821494 -6.300177E-4 w=2 h=2 s=n,
84 -0.04984679 -0.0030304722 w=2 h=2 s=n,
85 -0.04983951 -0.0033223066 w=2 h=2 s=n,
86 -0.049853425 -0.003507977 w=2 h=2 s=n,
87 -0.049976908 -0.0040489864 w=2 h=2 s=n,
88 -0.047598667 9.104974E-4 w=2 h=2 s=n,
89 -0.04771658 7.279305E-4 w=2 h=2 s=n,
90 -0.04831859 -2.6968735E-5 w=2 h=2 s=n,
91 -0.049786802 -0.0016906539 w=2 h=2 s=n,
92 -0.050557148 -0.002762135 w=2 h=2 s=n,
93 -0.050563686 -0.0027695443 w=2 h=2 s=n,
94 -0.050556406 -0.0030613784 w=2 h=2 s=n,
95 -0.05057032 -0.0032470487 w=2 h=2 s=n,
96 -0.050693803 -0.0037880584 w=2 h=2 s=n,
97 -0.050933067 -0.0046384577 w=2 h=2 s=n,
98 -0.050216176 -0.0048993854 w=2 h=2 s=n,
99 -0.050209634 -0.0048919762 w=2 h=2 s=n,
100 -0.048741426 -0.0032282912 w=2 h=2 s=n,
101 -0.04797108 -0.0021568101 w=2 h=2 s=n,
102 -0.04736907 -0.0014019109 w=2 h=2 s=n,
103 -0.0463886 0.0017343352 w=2 h=2 s=n,
104 -0.04675037 0.0016981348 w=2 h=2 s=n,
105 -0.047467265 0.0019590629 w=2 h=2 s=n,
106 -0.04758518 0.001776496 w=2 h=2 s=n,
107 -0.04818719 0.0010215967 w=2 h=2 s=n,
108 -0.0496554 -6.420884E-4 w=2 h=2 s=n,
109 -0.050425746 -0.0017135694 w=2 h=2 s=n,
110 -0.050432283 -0.0017209786 w=2 h=2 s=n,
111 -0.046993293 0.002421159 w=2 h=2 s=n,
112 -0.047710188 0.002682087 w=2 h=2 s=n,
113 -0.0478281 0.00249952 w=2 h=2 s=n,
114 -0.048430115 0.001744621 w=2 h=2 s=n,
115 -0.049898326 8.093577E-5 w=2 h=2 s=n,
116 -0.050668668 -9.905451E-4 w=2 h=2 s=n,
117 -0.050675206 -9.979545E-4 w=2 h=2 s=n,
118 -0.050806608 -0.00204652 w=2 h=2 s=n,
119 -0.05079933 -0.0023383542 w=2 h=2 s=n,
120 -0.047123034 0.0028073094 w=2 h=2 s=n,
121 -0.04783993 0.0030682376 w=2 h=2 s=n,
122 -0.04795784 0.0028856706 w=2 h=2 s=n,
123 -0.048559852 0.0021307713 w=2 h=2 s=n,
124 -0.050028063 4.6708618E-4 w=2 h=2 s=n,
125 -0.050798405 -6.0439477E-4 w=2 h=2 s=n,
126 -0.050804947 -6.118041E-4 w=2 h=2 s=n,
127 -0.05093635 -0.0016603696 w=2 h=2 s=n,
128 -0.046240084 0.0022621935 w=2 h=2 s=n,
129 -0.046601854 0.002225993 w=2 h=2 s=n,
130 -0.046844777 0.0029490173 w=2 h=2 s=n,
131 -0.046974517 0.0033351677 w=2 h=2 s=n,
132 -0.047691412 0.0035960956 w=2 h=2 s=n,
133 -0.04719944 0.00390826 w=2 h=2 s=n,
134 -0.047916334 0.004169188 w=2 h=2 s=n,
135 -0.04806485 0.0036413297 w=2 h=2 s=n,
136 -0.048182763 0.003458763 w=2 h=2 s=n,
137 -0.048784774 0.0027038637 w=2 h=2 s=n,
138 -0.050252985 0.0010401786 w=2 h=2 s=n,
139 -0.05102333 -3.1302436E-5 w=2 h=2 s=n,
140 -0.05102987 -3.8711754E-5 w=2 h=2 s=n,
141 -0.05116127 -0.0010872772 w=2 h=2 s=n,
142 -0.047261365 0.0040455014 w=2 h=2 s=n,
143 -0.04797826 0.0043064295 w=2 h=2 s=n,
144 -0.048126776 0.0037785713 w=2 h=2 s=n,
145 -0.04824469 0.0035960043 w=2 h=2 s=n,
146 -0.048846703 0.0028411052 w=2 h=2 s=n,
147 -0.05031491 0.00117742 w=2 h=2 s=n,
148 -0.051085256 1.0593904E-4 w=2 h=2 s=n,
149 -0.051091794 9.852972E-5 w=2 h=2 s=n,
150 -0.051223196 -9.5003576E-4 w=2 h=2 s=n,
151 -0.049959715 -0.0054677594 w=2 h=2 s=n,
152 -0.049953174 -0.00546035 w=2 h=2 s=n,
153 -0.048484966 -0.0037966648 w=2 h=2 s=n,
154 -0.04771462 -0.002725184 w=2 h=2 s=n,
155 -0.04711261 -0.0019702846 w=2 h=2 s=n,
156 -0.046873346 -0.0011198857 w=2 h=2 s=n,
157 -0.046565033 -0.0011983914 w=2 h=2 s=n,
158 -0.04644155 -6.5738166E-4 w=2 h=2 s=n,
159 -0.04632364 -4.748148E-4 w=2 h=2 s=n,
160 -0.049689133 -0.0059955465 w=2 h=2 s=n,
161 -0.049682595 -0.0059881373 w=2 h=2 s=n,
162 -0.048214383 -0.004324452 w=2 h=2 s=n,
163 -0.04744404 -0.003252971 w=2 h=2 s=n,
164 -0.04684203 -0.0024980719 w=2 h=2 s=n,
165 -0.046602763 -0.0016476728 w=2 h=2 s=n,
166 -0.04629445 -0.0017261787 w=2 h=2 s=n,
167 -0.046170972 -0.0011851689 w=2 h=2 s=n,
168 -0.046053056 -0.0010026019 w=2 h=2 s=n,
169 -0.046358246 0.003607551 w=2 h=2 s=n,
170 -0.046601173 0.0043305755 w=2 h=2 s=n,
171 -0.04673091 0.0047167256 w=2 h=2 s=n,
172 -0.04695583 0.005289818 w=2 h=2 s=n,
173 -0.04701776 0.0054270597 w=2 h=2 s=n,
174 -0.04773465 0.0056879874 w=2 h=2 s=n,
175 -0.0495249 -0.007372809 w=2 h=2 s=n,
176 -0.049254317 -0.007900597 w=2 h=2 s=n,
177 -0.04924778 -0.007893187 w=2 h=2 s=n,
178 -0.047779568 -0.006229502 w=2 h=2 s=n,
179 -0.047009226 -0.005158021 w=2 h=2 s=n,
180 -0.046407215 -0.004403122 w=2 h=2 s=n,
181 -0.049440876 0.002781649 w=2 h=2 s=n,
182 -0.050909087 0.0011179637 w=2 h=2 s=n,
183 -0.051679432 4.6482735E-5 w=2 h=2 s=n,
184 -0.05168597 3.907342E-5 w=2 h=2 s=n,
185 -0.051817372 -0.0010094921 w=2 h=2 s=n,
186 -0.051755447 -0.0011467335 w=2 h=2 s=n,
187 -0.051530525 -0.0017198259 w=2 h=2 s=n,
188 -0.051400784 -0.0021059762 w=2 h=2 s=n,
189 -0.051393505 -0.0023978106 w=2 h=2 s=n,
190 -0.051150583 -0.0031208347 w=2 h=2 s=n,
191 -0.051164497 -0.003306505 w=2 h=2 s=n,
192 -0.05128798 -0.0038475147 w=2 h=2 s=n,
193 -0.051527243 -0.004697914 w=2 h=2 s=n,
194 -0.04660978 0.0063330955 w=2 h=2 s=n,
195 -0.046834704 0.0069061876 w=2 h=2 s=n,
196 -0.04689663 0.007043429 w=2 h=2 s=n,
197 -0.047613524 0.0073043574 w=2 h=2 s=n,
198 -0.049210697 -0.008030427 w=2 h=2 s=n,
199 -0.04920416 -0.008023017 w=2 h=2 s=n,
200 -0.047735948 -0.006359332 w=2 h=2 s=n,
201 -0.046965607 -0.0052878507 w=2 h=2 s=n,
202 -0.046363592 -0.0045329514 w=2 h=2 s=n,
203 -0.049382947 -0.008505566 w=2 h=2 s=n,
204 -0.049112365 -0.009033353 w=2 h=2 s=n,
205 -0.049068745 -0.009163183 w=2 h=2 s=n,
206 -0.049062207 -0.009155774 w=2 h=2 s=n,
207 -0.047593996 -0.0074920887 w=2 h=2 s=n,
208 -0.049285296 -0.009808593 w=2 h=2 s=n,
209 -0.049014717 -0.010336381 w=2 h=2 s=n,
210 -0.048971098 -0.010466211 w=2 h=2 s=n,
211 -0.048964556 -0.010458802 w=2 h=2 s=n,
212 -0.04679278 0.007465606 w=2 h=2 s=n,
213 -0.046854705 0.0076028476 w=2 h=2 s=n,
214 -0.0475716 0.007863776 w=2 h=2 s=n,
215 -0.046450265 0.004866931 w=2 h=2 s=n,
216 -0.046580005 0.0052530817 w=2 h=2 s=n,
217 -0.046458874 0.006869451 w=2 h=2 s=n,
218 -0.046683796 0.0074425437 w=2 h=2 s=n,
219 -0.046641875 0.008001962 w=2 h=2 s=n,
220 -0.0467038 0.008139203 w=2 h=2 s=n,
221 -0.04742069 0.008400132 w=2 h=2 s=n,
222 -0.047535677 -0.018606873 w=2 h=2 s=n,
223 -0.04752914 -0.018599465 w=2 h=2 s=n,
224 -0.046709325 0.008360784 w=2 h=2 s=n,
225 -0.04742622 0.008621712 w=2 h=2 s=n,
226 -0.047577124 0.008085356 w=2 h=2 s=n,
227 -0.046384797 0.0071327346 w=2 h=2 s=n,
228 -0.04660972 0.0077058272 w=2 h=2 s=n,
229 -0.046567798 0.008265246 w=2 h=2 s=n,
230 -0.046629723 0.008402487 w=2 h=2 s=n,
231 -0.046635248 0.0086240675 w=2 h=2 s=n,
232 -0.047352143 0.008884995 w=2 h=2 s=n,
233 -0.04404925 -0.03388191 w=2 h=2 s=n,
234 -0.04404271 -0.0338745 w=2 h=2 s=n,
235 -0.04928848 -0.009851094 w=2 h=2 s=n,
236 -0.049017902 -0.010378881 w=2 h=2 s=n,
237 -0.048974283 -0.010508711 w=2 h=2 s=n,
238 -0.04753886 -0.018649375 w=2 h=2 s=n,
239 -0.044052437 -0.033924412 w=2 h=2 s=n,
240 -0.046699014 0.008985701 w=2 h=2 s=n,
241 -0.04741591 0.00924663 w=2 h=2 s=n,
242 -0.047489986 0.008983346 w=2 h=2 s=n,
243 -0.04764089 0.0084469905 w=2 h=2 s=n,
244 -0.047635365 0.008225409 w=2 h=2 s=n,
245 -0.04767729 0.0076659913 w=2 h=2 s=n,
246 -0.04261552 -0.0390315 w=2 h=2 s=n,
247 -0.042612337 -0.038989004 w=2 h=2 s=n,
248 -0.0426058 -0.038981594 w=2 h=2 s=n,
249 -0.049314357 -0.010057576 w=2 h=2 s=n,
250 -0.04904378 -0.010585363 w=2 h=2 s=n,
251 -0.049000155 -0.010715192 w=2 h=2 s=n,
252 -0.047564737 -0.018855855 w=2 h=2 s=n,
253 -0.04407831 -0.034130894 w=2 h=2 s=n,
254 -0.042641398 -0.039237984 w=2 h=2 s=n,
255 -0.041234367 -0.0434258 w=2 h=2 s=n,
256 -0.04120849 -0.043219317 w=2 h=2 s=n,
257 -0.041205306 -0.043176815 w=2 h=2 s=n,
258 -0.041198768 -0.043169405 w=2 h=2 s=n,
259 -0.04945229 -0.010839833 w=2 h=2 s=n,
260 -0.04918171 -0.01136762 w=2 h=2 s=n,
261 -0.04913809 -0.01149745 w=2 h=2 s=n,
262 -0.04770267 -0.019638114 w=2 h=2 s=n,
263 -0.044216245 -0.03491315 w=2 h=2 s=n,
264 -0.04277933 -0.040020242 w=2 h=2 s=n,
265 -0.0413723 -0.044208053 w=2 h=2 s=n,
266 -0.0477336 0.010375783 w=2 h=2 s=n,
267 -0.04780768 0.010112499 w=2 h=2 s=n,
268 -0.047958586 0.009576144 w=2 h=2 s=n,
269 -0.04795306 0.009354563 w=2 h=2 s=n,
270 -0.047994982 0.008795145 w=2 h=2 s=n,
271 -0.040655836 -0.046033572 w=2 h=2 s=n,
272 -0.040517904 -0.045251314 w=2 h=2 s=n,
273 -0.040492028 -0.045044832 w=2 h=2 s=n,
274 -0.040488843 -0.045002334 w=2 h=2 s=n,
275 -0.040482305 -0.044994924 w=2 h=2 s=n,
276 -0.044212587 -0.03496193 w=2 h=2 s=n,
277 -0.042775676 -0.04006902 w=2 h=2 s=n,
278 -0.041368645 -0.044256836 w=2 h=2 s=n,
279 -0.040652182 -0.04608235 w=2 h=2 s=n,
280 -0.04051425 -0.045300096 w=2 h=2 s=n,
281 -0.040488373 -0.045093615 w=2 h=2 s=n,
282 -0.047721006 -0.02037337 w=2 h=2 s=n,
283 -0.04423458 -0.03564841 w=2 h=2 s=n,
284 -0.044230923 -0.03569719 w=2 h=2 s=n,
285 -0.04279401 -0.04080428 w=2 h=2 s=n,
286 -0.04138698 -0.044992093 w=2 h=2 s=n,
287 -0.040670518 -0.046817612 w=2 h=2 s=n,
288 -0.040532585 -0.046035353 w=2 h=2 s=n,
289 -0.053412683 -0.0058500823 w=2 h=2 s=n,
290 -0.04781645 0.010559398 w=2 h=2 s=n,
291 -0.04789053 0.010296115 w=2 h=2 s=n,
292 -0.048041437 0.009759759 w=2 h=2 s=n,
293 -0.048035912 0.009538178 w=2 h=2 s=n,
294 -0.048077833 0.00897876 w=2 h=2 s=n,
295 -0.04776014 0.007849607 w=2 h=2 s=n,
296 -0.047696374 0.0074879723 w=2 h=2 s=n,
297 -0.047817502 0.0058716023 w=2 h=2 s=n,
298 -0.04806111 0.0044900444 w=2 h=2 s=n,
299 -0.046208076 0.0052419137 w=2 h=2 s=n,
300 -0.046337813 0.0056280643 w=2 h=2 s=n,
301 -0.046216685 0.007244434 w=2 h=2 s=n,
302 -0.046142608 0.0075077177 w=2 h=2 s=n,
303 -0.04636753 0.00808081 w=2 h=2 s=n,
304 -0.046325605 0.008640228 w=2 h=2 s=n,
305 -0.046387535 0.008777469 w=2 h=2 s=n,
306 -0.04639306 0.00899905 w=2 h=2 s=n,
307 -0.046456825 0.009360684 w=2 h=2 s=n,
308 -0.04057456 -0.047030278 w=2 h=2 s=n,
309 -0.040436625 -0.04624802 w=2 h=2 s=n,
310 -0.04041829 -0.045512762 w=2 h=2 s=n,
311 -0.040392417 -0.04530628 w=2 h=2 s=n,
312 -0.040396072 -0.045257498 w=2 h=2 s=n,
313 -0.040392887 -0.045215 w=2 h=2 s=n,
314 -0.04038635 -0.04520759 w=2 h=2 s=n,
315 -0.044217423 -0.036238648 w=2 h=2 s=n,
316 -0.042780507 -0.04134574 w=2 h=2 s=n,
317 -0.041373476 -0.045533553 w=2 h=2 s=n,
318 -0.040657017 -0.04735907 w=2 h=2 s=n,
319 -0.040561058 -0.047571737 w=2 h=2 s=n,
320 -0.040423125 -0.04678948 w=2 h=2 s=n,
321 -0.04772331 -0.020404052 w=2 h=2 s=n,
322 -0.04423688 -0.03567909 w=2 h=2 s=n,
323 -0.044233225 -0.03572787 w=2 h=2 s=n,
324 -0.04421972 -0.03626933 w=2 h=2 s=n,
325 -0.04278281 -0.041376423 w=2 h=2 s=n,
326 -0.04137578 -0.045564234 w=2 h=2 s=n,
327 -0.040659316 -0.047389753 w=2 h=2 s=n,
328 -0.040563356 -0.04760242 w=2 h=2 s=n,
329 -0.0554615 -0.0063563418 w=2 h=2 s=n,
330 -0.05734694 -0.0075085103 w=2 h=2 s=n,
331 -0.04784872 0.011028637 w=2 h=2 s=n,
332 -0.047931567 0.011212252 w=2 h=2 s=n,
333 -0.048005644 0.010948969 w=2 h=2 s=n,
334 -0.048156552 0.010412613 w=2 h=2 s=n,
335 -0.044118796 0.008147925 w=2 h=2 s=n,
336 -0.044248536 0.008534076 w=2 h=2 s=n,
337 -0.044127405 0.010150446 w=2 h=2 s=n,
338 -0.044053327 0.010413729 w=2 h=2 s=n,
339 -0.04427825 0.010986821 w=2 h=2 s=n,
340 -0.04423633 0.011546239 w=2 h=2 s=n,
341 -0.044298254 0.011683481 w=2 h=2 s=n,
342 -0.04430378 0.011905061 w=2 h=2 s=n,
343 -0.03741369 -0.0526596 w=2 h=2 s=n,
344 -0.03742719 -0.05211814 w=2 h=2 s=n,
345 -0.037408855 -0.05138288 w=2 h=2 s=n,
346 -0.03738298 -0.0511764 w=2 h=2 s=n,
347 -0.037386637 -0.05112762 w=2 h=2 s=n,
348 -0.037383452 -0.05108512 w=2 h=2 s=n,
349 -0.03737691 -0.05107771 w=2 h=2 s=n,
350 -0.04064392 -0.047444467 w=2 h=2 s=n,
351 -0.040547963 -0.047657132 w=2 h=2 s=n,
352 -0.040545665 -0.04762645 w=2 h=2 s=n,
353 -0.040407732 -0.04684419 w=2 h=2 s=n,
354 -0.037398294 -0.052714314 w=2 h=2 s=n,
355 -0.037411798 -0.05217285 w=2 h=2 s=n,
356 -0.037393462 -0.051437594 w=2 h=2 s=n,
357 -0.037367586 -0.051231112 w=2 h=2 s=n,
358 -0.03737124 -0.051182333 w=2 h=2 s=n,
359 -0.037368055 -0.05113983 w=2 h=2 s=n,
360 -0.042759046 -0.041693505 w=2 h=2 s=n,
361 -0.041352015 -0.045881316 w=2 h=2 s=n,
362 -0.040635552 -0.047706835 w=2 h=2 s=n,
363 -0.04062016 -0.047761545 w=2 h=2 s=n,
364 -0.0405242 -0.04797421 w=2 h=2 s=n,
365 -0.0405219 -0.04794353 w=2 h=2 s=n,
366 -0.04038397 -0.047161274 w=2 h=2 s=n,
367 -0.037374534 -0.053031392 w=2 h=2 s=n,
368 -0.044235244 -0.036891796 w=2 h=2 s=n,
369 -0.042798333 -0.041998886 w=2 h=2 s=n,
370 -0.04277457 -0.042315967 w=2 h=2 s=n,
371 -0.04136754 -0.046503782 w=2 h=2 s=n,
372 -0.040651076 -0.048329297 w=2 h=2 s=n,
373 -0.040635683 -0.04838401 w=2 h=2 s=n,
374 -0.040539723 -0.048596676 w=2 h=2 s=n,
375 -0.04947349 -0.010902929 w=2 h=2 s=n,
376 -0.049202908 -0.011430716 w=2 h=2 s=n,
377 -0.04915929 -0.011560546 w=2 h=2 s=n,
378 -0.04772387 -0.019701209 w=2 h=2 s=n,
379 -0.047742207 -0.020436466 w=2 h=2 s=n,
380 -0.047744505 -0.020467147 w=2 h=2 s=n,
381 -0.044258077 -0.035742186 w=2 h=2 s=n,
382 -0.044254422 -0.035790965 w=2 h=2 s=n,
383 -0.044240918 -0.036332425 w=2 h=2 s=n,
384 -0.04425644 -0.03695489 w=2 h=2 s=n,
385 -0.04281953 -0.04206198 w=2 h=2 s=n,
386 -0.04279577 -0.042379063 w=2 h=2 s=n,
387 -0.063043095 -0.012793769 w=2 h=2 s=n,
388 -0.05910884 -0.011135341 w=2 h=2 s=n,
389 -0.0572234 -0.009983173 w=2 h=2 s=n,
390 -0.056629222 -0.009923716 w=2 h=2 s=n,
391 -0.08023481 -0.0248454 w=2 h=2 s=n,
392 -0.085930966 -0.03013066 w=2 h=2 s=n,
393 -0.08199671 -0.028472232 w=2 h=2 s=n,
394 -0.053030945 0.0018902569 w=2 h=2 s=n,
395 -0.053801287 8.187759E-4 w=2 h=2 s=n,
396 -0.05380783 8.113666E-4 w=2 h=2 s=n,
397 -0.05393923 -2.371989E-4 w=2 h=2 s=n,
398 -0.048270807 0.012221942 w=2 h=2 s=n,
399 -0.048344884 0.011958659 w=2 h=2 s=n,
400 -0.048495788 0.011422303 w=2 h=2 s=n,
401 -0.048380673 0.010769448 w=2 h=2 s=n,
402 -0.030717505 -0.06274939 w=2 h=2 s=n,
403 -0.030721162 -0.062700614 w=2 h=2 s=n,
404 -0.030717976 -0.06265811 w=2 h=2 s=n,
405 -0.03073337 -0.0626034 w=2 h=2 s=n,
406 -0.030726831 -0.062595986 w=2 h=2 s=n,
407 -0.04279434 -0.04243634 w=2 h=2 s=n,
408 -0.042773142 -0.042373244 w=2 h=2 s=n,
409 -0.04136611 -0.04656106 w=2 h=2 s=n,
410 -0.04064965 -0.048386574 w=2 h=2 s=n,
411 -0.040634252 -0.048441287 w=2 h=2 s=n,
412 -0.040538296 -0.048653953 w=2 h=2 s=n,
413 -0.050065394 -0.01241108 w=2 h=2 s=n,
414 -0.049794815 -0.012938867 w=2 h=2 s=n,
415 -0.049751196 -0.0130686965 w=2 h=2 s=n,
416 -0.048315775 -0.02120936 w=2 h=2 s=n,
417 -0.04833411 -0.021944618 w=2 h=2 s=n,
418 -0.048336413 -0.0219753 w=2 h=2 s=n,
419 -0.044849984 -0.037250336 w=2 h=2 s=n,
420 -0.04484633 -0.03729912 w=2 h=2 s=n,
421 -0.044832826 -0.03784058 w=2 h=2 s=n,
422 -0.04484835 -0.03846304 w=2 h=2 s=n,
423 -0.057161696 -0.0068807825 w=2 h=2 s=n,
424 -0.059047136 -0.008032951 w=2 h=2 s=n,
425 -0.08193501 -0.025369842 w=2 h=2 s=n,
426 -0.0758241 -0.009609629 w=2 h=2 s=n,
427 -0.07975835 -0.011268057 w=2 h=2 s=n,
428 -0.08145855 -0.011792498 w=2 h=2 s=n,
429 -0.08334399 -0.012944666 w=2 h=2 s=n,
430 -0.05425875 0.0024078183 w=2 h=2 s=n,
431 -0.05502909 0.0013363374 w=2 h=2 s=n,
432 -0.05503563 0.0013289282 w=2 h=2 s=n,
433 -0.05516703 2.8036264E-4 w=2 h=2 s=n,
434 -0.04908814 0.012339438 w=2 h=2 s=n,
435 -0.048973024 0.011686583 w=2 h=2 s=n,
436 -0.048633784 0.010676893 w=2 h=2 s=n,
437 -0.04862826 0.010455313 w=2 h=2 s=n,
438 -0.04867018 0.009895895 w=2 h=2 s=n,
439 -0.048352487 0.0087667415 w=2 h=2 s=n,
440 -0.04828872 0.008405108 w=2 h=2 s=n,
441 -0.048409853 0.006788738 w=2 h=2 s=n,
442 -0.048653457 0.0054071797 w=2 h=2 s=n,
443 -0.043523166 0.008822853 w=2 h=2 s=n,
444 -0.043652907 0.009209003 w=2 h=2 s=n,
445 -0.043531775 0.010825373 w=2 h=2 s=n,
446 -0.0434577 0.011088656 w=2 h=2 s=n,
447 -0.043682624 0.011661749 w=2 h=2 s=n,
448 -0.0436407 0.012221168 w=2 h=2 s=n,
449 -0.043702625 0.012358409 w=2 h=2 s=n,
450 -0.043363012 0.0033093628 w=2 h=2 s=n,
451 -0.04372478 0.0032731625 w=2 h=2 s=n,
452 -0.04601338 -0.0018446594 w=2 h=2 s=n,
453 -0.0458899 -0.0013036496 w=2 h=2 s=n,
454 -0.045771986 -0.0011210828 w=2 h=2 s=n,
455 -0.040047504 -0.05176891 w=2 h=2 s=n,
456 -0.039951548 -0.051981576 w=2 h=2 s=n,
457 -0.039952975 -0.0519243 w=2 h=2 s=n,
458 -0.03993745 -0.051301833 w=2 h=2 s=n,
459 -0.039935153 -0.05127115 w=2 h=2 s=n,
460 -0.03979722 -0.050488893 w=2 h=2 s=n,
461 -0.036787782 -0.056359015 w=2 h=2 s=n,
462 -0.04279632 -0.042515747 w=2 h=2 s=n,
463 -0.04277512 -0.042452652 w=2 h=2 s=n,
464 -0.04136809 -0.046640467 w=2 h=2 s=n,
465 -0.040651627 -0.048465982 w=2 h=2 s=n,
466 -0.040636234 -0.048520695 w=2 h=2 s=n,
467 -0.040049486 -0.051848315 w=2 h=2 s=n,
468 -0.051140875 -0.016945215 w=2 h=2 s=n,
469 -0.051097255 -0.017075045 w=2 h=2 s=n,
470 -0.049661838 -0.025215708 w=2 h=2 s=n,
471 -0.049680173 -0.025950965 w=2 h=2 s=n,
472 -0.049682472 -0.025981646 w=2 h=2 s=n,
473 -0.046196043 -0.041256685 w=2 h=2 s=n,
474 -0.04619239 -0.041305464 w=2 h=2 s=n,
475 -0.046178885 -0.041846924 w=2 h=2 s=n,
476 -0.046194408 -0.04246939 w=2 h=2 s=n,
477 -0.050914384 -0.014292634 w=2 h=2 s=n,
478 -0.050643805 -0.014820421 w=2 h=2 s=n,
479 -0.051989865 -0.018826768 w=2 h=2 s=n,
480 -0.051946245 -0.018956598 w=2 h=2 s=n,
481 -0.050510827 -0.027097262 w=2 h=2 s=n,
482 -0.050529163 -0.02783252 w=2 h=2 s=n,
483 -0.05053146 -0.0278632 w=2 h=2 s=n,
484 -0.09367692 -0.037317853 w=2 h=2 s=n,
485 -0.08974267 -0.035659425 w=2 h=2 s=n,
486 -0.09298493 -0.035473824 w=2 h=2 s=n,
487 -0.10073088 -0.04266102 w=2 h=2 s=n,
488 -0.096796624 -0.04100259 w=2 h=2 s=n,
489 -0.07847595 -0.010009332 w=2 h=2 s=n,
490 -0.08241021 -0.011667759 w=2 h=2 s=n,
491 -0.0841104 -0.0121922 w=2 h=2 s=n,
492 -0.08599584 -0.013344368 w=2 h=2 s=n,
493 -0.049291722 0.0059994017 w=2 h=2 s=n,
494 -0.04869937 0.0050822664 w=2 h=2 s=n,
495 -0.04861652 0.0048986515 w=2 h=2 s=n,
496 -0.048765037 0.0043707932 w=2 h=2 s=n,
497 -0.048882954 0.004188226 w=2 h=2 s=n,
498 -0.049484964 0.003433327 w=2 h=2 s=n,
499 -0.05007914 0.0033738709 w=2 h=2 s=n,
500 -0.04847648 0.013123049 w=2 h=2 s=n,
501 -0.048550554 0.012859765 w=2 h=2 s=n,
502 -0.047863223 0.011610248 w=2 h=2 s=n,
503 -0.047946073 0.011793863 w=2 h=2 s=n,
504 -0.04828531 0.012803553 w=2 h=2 s=n,
505 -0.048490983 0.013704659 w=2 h=2 s=n,
506 -0.043005202 0.013718786 w=2 h=2 s=n,
507 -0.043600827 0.013043857 w=2 h=2 s=n,
508 -0.043606356 0.013265437 w=2 h=2 s=n,
509 -0.042572748 0.003642487 w=2 h=2 s=n,
510 -0.042934515 0.0036062868 w=2 h=2 s=n,
511 -0.043005075 0.0034197709 w=2 h=2 s=n,
512 -0.042214815 0.0037528952 w=2 h=2 s=n,
513 -0.04257658 0.003716695 w=2 h=2 s=n,
514 -0.030657321 -0.06267475 w=2 h=2 s=n,
515 -0.0373074 -0.051156476 w=2 h=2 s=n,
516 -0.04031684 -0.045286354 w=2 h=2 s=n,
517 -0.040412795 -0.045073688 w=2 h=2 s=n,
518 -0.041129258 -0.043248173 w=2 h=2 s=n,
519 -0.04253629 -0.039060358 w=2 h=2 s=n,
520 -0.0439732 -0.033953268 w=2 h=2 s=n,
521 -0.04745963 -0.01867823 w=2 h=2 s=n,
522 -0.048895046 -0.010537567 w=2 h=2 s=n,
523 -0.048992697 -0.009234538 w=2 h=2 s=n,
524 -0.047524486 -0.0075708535 w=2 h=2 s=n,
525 -0.029331494 -0.06455329 w=2 h=2 s=n,
526 -0.029324954 -0.06454588 w=2 h=2 s=n,
527 -0.029255444 -0.064624645 w=2 h=2 s=n,
528 -0.030675584 -0.062731534 w=2 h=2 s=n,
529 -0.030690977 -0.062676825 w=2 h=2 s=n,
530 -0.029289102 -0.064626716 w=2 h=2 s=n,
531 -0.030455275 -0.06333055 w=2 h=2 s=n,
532 -0.03045893 -0.063281775 w=2 h=2 s=n,
533 -0.030455746 -0.06323927 w=2 h=2 s=n,
534 -0.030413354 -0.063312694 w=2 h=2 s=n,
535 -0.03828977 -0.06589049 w=2 h=2 s=n,
536 -0.038287792 -0.06581109 w=2 h=2 s=n,
537 -0.038191833 -0.06602375 w=2 h=2 s=n,
538 -0.051660337 -0.03187545 w=2 h=2 s=n,
539 -0.050811347 -0.029993897 w=2 h=2 s=n,
540 -0.04732492 -0.045268934 w=2 h=2 s=n,
541 -0.047321264 -0.045317717 w=2 h=2 s=n,
542 -0.04730776 -0.045859177 w=2 h=2 s=n,
543 -0.047323283 -0.04648164 w=2 h=2 s=n,
544 -0.05593393 -0.028876081 w=2 h=2 s=n,
545 -0.05589031 -0.02900591 w=2 h=2 s=n,
546 -0.054454893 -0.037146572 w=2 h=2 s=n,
547 -0.05447323 -0.037881833 w=2 h=2 s=n,
548 -0.054475527 -0.037912514 w=2 h=2 s=n,
549 -0.0556044 -0.041924763 w=2 h=2 s=n,
550 -0.10236946 -0.044035953 w=2 h=2 s=n,
551 -0.0984352 -0.042377524 w=2 h=2 s=n,
552 -0.08807292 -0.013985061 w=2 h=2 s=n,
553 -0.08542106 -0.013585359 w=2 h=2 s=n,
554 -0.0886369 -0.013107251 w=2 h=2 s=n,
555 -0.09052234 -0.014259419 w=2 h=2 s=n,
556 -0.092599414 -0.0149001125 w=2 h=2 s=n,
557 -0.07257359 0.0056495755 w=2 h=2 s=n,
558 -0.05068448 0.0066338773 w=2 h=2 s=n,
559 -0.050833 0.006106019 w=2 h=2 s=n,
560 -0.050950915 0.005923452 w=2 h=2 s=n,
561 -0.051552925 0.005168553 w=2 h=2 s=n,
562 -0.0521471 0.0051090964 w=2 h=2 s=n,
563 -0.048828285 0.010094148 w=2 h=2 s=n,
564 -0.04851059 0.008964995 w=2 h=2 s=n,
565 -0.048446823 0.0086033605 w=2 h=2 s=n,
566 -0.048567954 0.006986991 w=2 h=2 s=n,
567 -0.04881156 0.005605433 w=2 h=2 s=n,
568 -0.049449824 0.006197655 w=2 h=2 s=n,
569 -0.04954051 0.012565222 w=2 h=2 s=n,
570 -0.04920127 0.011555532 w=2 h=2 s=n,
571 -0.049195744 0.011333952 w=2 h=2 s=n,
572 -0.04923767 0.010774533 w=2 h=2 s=n,
573 -0.04939577 0.010972787 w=2 h=2 s=n,
574 -0.049306985 0.01276631 w=2 h=2 s=n,
575 -0.049191866 0.012113456 w=2 h=2 s=n,
576 -0.04975935 0.012992094 w=2 h=2 s=n,
577 -0.04877256 0.01342542 w=2 h=2 s=n,
578 -0.048566885 0.012524312 w=2 h=2 s=n,
579 -0.048717793 0.011987956 w=2 h=2 s=n,
580 -0.04931014 0.012905092 w=2 h=2 s=n,
581 -0.049528986 0.013331965 w=2 h=2 s=n,
582 -0.04862487 0.013650459 w=2 h=2 s=n,
583 -0.048698943 0.013387175 w=2 h=2 s=n,
584 -0.048920948 0.013952829 w=2 h=2 s=n,
585 -0.045121055 0.015213071 w=2 h=2 s=n,
586 -0.045363244 0.014838089 w=2 h=2 s=n,
587 -0.039193433 0.023045482 w=2 h=2 s=n,
588 -0.03842878 0.013549755 w=2 h=2 s=n,
589 -0.038558517 0.013935906 w=2 h=2 s=n,
590 -0.03843739 0.015552276 w=2 h=2 s=n,
591 -0.03836331 0.015815558 w=2 h=2 s=n,
592 -0.039511308 0.005192853 w=2 h=2 s=n,
593 -0.03986924 0.005082445 w=2 h=2 s=n,
594 -0.03892106 0.00445969 w=2 h=2 s=n,
595 -0.038130794 0.004792814 w=2 h=2 s=n,
;
VLABELS
2 'Caes_0741' x=12 y=11 f='Dialog-PLAIN-10',
3 'Cang_1157' x=12 y=-39,
4 'Cpyr_1442' x=12 y=84,
5 'Cpyr_0699' x=11 y=94,
6 'Cpyr_1552' x=11 y=71,
7 'Calp_0759' x=10 y=17,
8 'Cexc_0297' x=9 y=19,
9 'Cexc_1253' x=8 y=14,
10 'Cmac_1022' x=-19 y=80,
11 'Cpyr_0310' x=-17 y=126,
12 'Cpyr_0396' x=-18 y=22,
13 'Cpyr_1537' x=-19 y=7,
14 'Cpyr_1058' x=-20 y=-8,
15 'Cpyr_0456' x=-21 y=43,
16 'Cpyr_0106' x=-22 y=83,
17 'Cbav_1207' x=-24 y=108,
18 'Cpyr_0560' x=-25 y=128,
19 'Cpyr_0198' x=-26 y=23,
20 'Cbav_1208' x=-27 y=173,
21 'Cpyr_0506' x=-28 y=17,
22 'Cpyr_0252a' x=-32 y=66,
23 'Cpyr_0260' x=-30 y=126,
24 'Calp_0165' x=-31 y=-61,
25 'Cpyr_0021' x=-31 y=89,
26 'Cpyr_1053' x=-57 y=13,
27 'Cpol_1016' x=-57 y=12,
28 'Cbor_1015' x=-59 y=45,
29 'Cbor_1063' x=-32 y=24,
30 'Ctri_1370' x=-53 y=2,
31 'Ctri_1371' x=-53 y=17,
32 'Imega_1776' x=-64 y=1,
33 'Cdan_1261' x=-62 y=6,
34 'Cdan_1778' x=-59 y=4,
35 'Cdan_1067' x=-33 y=-12,
36 'Cdan_1766' x=12 y=16,
37 'Coff_1024' x=-29 y=-14,
38 'Cisla_1765' x=-29 y=-20,
39 'Cisla_1233' x=-28 y=-45,
40 'Cgro_1764' x=-27 y=4,
41 'Cgro_0474' x=-25 y=-16,
42 'Cgro_1038' x=-24 y=-91,
43 'Cgro_1366' x=12 y=21,
44 'Cgro_1357' x=-18 y=-35,
45 'Cgro_1364' x=-22 y=-56,
46 'Cgro_1365' x=-22 y=-21,
47 'Cses_1286' x=12 y=-4,
48 'Cses_1285' x=12 y=6,
49 'Cscot_1009' x=9 y=-132,
50 'Cscot_0963' x=11 y=-104,
51 'Cmica_0979' x=10 y=-21,
52 'Calp_0828' x=11 y=1,
53 'Cmica_0983' x=11 y=-8,
54 'Cpyr_1211' x=12 y=5,
168 'Coff_1012' x=-53 y=-2,
169 'Calp_1127' x=12 y=6,
189 'Cang_1023' x=-25 y=158,
202 'Coff_1073' x=8 y=24,
390 'Cdan_0654' x=-33 y=-137,
397 'Ctat_1306' x=-53 y=-42,
432 'Ctat_1290' x=-27 y=42,
489 'Ctri_1288' x=-16 y=17,
535 'Cgro_1367' x=-20 y=-66,
553 'Ctri_1287' x=-13 y=-87,
;
EDGES
1 1 2 s=2 w=0.03795874,
2 1 54 s=1 w=0.042577654,
3 55 1 s=8 w=0.006328099,
4 56 55 s=7 w=0.0019254406,
5 57 56 s=6 w=3.6357527E-4,
6 58 55 s=18 w=3.181498E-4,
7 58 3 s=161 w=0.0020988774,
8 59 56 s=18 w=3.181498E-4,
9 59 58 s=7 w=0.0019254406,
10 60 57 s=18 w=3.181498E-4,
11 60 59 s=6 w=3.6357527E-4,
12 61 60 s=14 w=2.1733485E-4,
13 62 57 s=14 w=2.1733485E-4,
14 62 61 s=18 w=3.181498E-4,
15 63 61 s=20 w=9.6555235E-4,
16 64 63 s=5 w=1.8619095E-4,
17 65 61 s=5 w=1.8619095E-4,
18 65 64 s=20 w=9.6555235E-4,
19 66 62 s=5 w=1.8619095E-4,
20 66 65 s=18 w=3.181498E-4,
21 67 57 s=5 w=1.8619095E-4,
22 67 66 s=14 w=2.1733485E-4,
23 68 63 s=24 w=0.0013196586,
24 69 64 s=24 w=0.0013196586,
25 69 68 s=5 w=1.8619095E-4,
26 70 63 s=36 w=0.0022188942,
27 71 68 s=36 w=0.0022188942,
28 71 70 s=24 w=0.0013196586,
29 72 69 s=36 w=0.0022188942,
30 72 71 s=5 w=1.8619095E-4,
31 73 59 s=97 w=2.9192498E-4,
32 74 60 s=97 w=2.9192498E-4,
33 74 73 s=6 w=3.6357527E-4,
34 75 61 s=97 w=2.9192498E-4,
35 75 74 s=14 w=2.1733485E-4,
36 76 63 s=97 w=2.9192498E-4,
37 76 75 s=20 w=9.6555235E-4,
38 77 70 s=97 w=2.9192498E-4,
39 77 76 s=36 w=0.0022188942,
40 78 71 s=97 w=2.9192498E-4,
41 78 77 s=24 w=0.0013196586,
42 79 72 s=13 w=5.5492285E-4,
43 80 69 s=13 w=5.5492285E-4,
44 80 79 s=36 w=0.0022188942,
45 81 64 s=13 w=5.5492285E-4,
46 81 80 s=24 w=0.0013196586,
47 82 65 s=13 w=5.5492285E-4,
48 82 81 s=20 w=9.6555235E-4,
49 83 66 s=13 w=5.5492285E-4,
50 83 82 s=18 w=3.181498E-4,
51 84 78 s=39 w=9.881971E-6,
52 85 71 s=39 w=9.881971E-6,
53 85 84 s=97 w=2.9192498E-4,
54 86 72 s=39 w=9.881971E-6,
55 86 85 s=5 w=1.8619095E-4,
56 87 79 s=39 w=9.881971E-6,
57 87 86 s=13 w=5.5492285E-4,
58 88 74 s=72 w=7.6290255E-4,
59 89 75 s=72 w=7.6290255E-4,
60 89 88 s=14 w=2.1733485E-4,
61 90 76 s=72 w=7.6290255E-4,
62 90 89 s=20 w=9.6555235E-4,
63 91 77 s=72 w=7.6290255E-4,
64 91 90 s=36 w=0.0022188942,
65 92 78 s=72 w=7.6290255E-4,
66 92 91 s=24 w=0.0013196586,
67 93 84 s=72 w=7.6290255E-4,
68 93 92 s=39 w=9.881971E-6,
69 94 85 s=72 w=7.6290255E-4,
70 94 93 s=97 w=2.9192498E-4,
71 95 86 s=72 w=7.6290255E-4,
72 95 94 s=5 w=1.8619095E-4,
73 96 87 s=72 w=7.6290255E-4,
74 96 95 s=13 w=5.5492285E-4,
75 97 96 s=17 w=8.834174E-4,
76 98 87 s=17 w=8.834174E-4,
77 98 97 s=72 w=7.6290255E-4,
78 99 79 s=17 w=8.834174E-4,
79 99 98 s=39 w=9.881971E-6,
80 100 80 s=17 w=8.834174E-4,
81 100 99 s=36 w=0.0022188942,
82 101 81 s=17 w=8.834174E-4,
83 101 100 s=24 w=0.0013196586,
84 102 82 s=17 w=8.834174E-4,
85 102 101 s=20 w=9.6555235E-4,
86 103 73 s=102 w=0.0010567668,
87 104 74 s=102 w=0.0010567668,
88 104 103 s=6 w=3.6357527E-4,
89 105 88 s=102 w=0.0010567668,
90 105 104 s=72 w=7.6290255E-4,
91 106 89 s=102 w=0.0010567668,
92 106 105 s=14 w=2.1733485E-4,
93 107 90 s=102 w=0.0010567668,
94 107 106 s=20 w=9.6555235E-4,
95 108 91 s=102 w=0.0010567668,
96 108 107 s=36 w=0.0022188942,
97 109 92 s=102 w=0.0010567668,
98 109 108 s=24 w=0.0013196586,
99 110 93 s=102 w=0.0010567668,
100 110 109 s=39 w=9.881971E-6,
101 111 104 s=92 w=7.627422E-4,
102 112 105 s=92 w=7.627422E-4,
103 112 111 s=72 w=7.6290255E-4,
104 113 106 s=92 w=7.627422E-4,
105 113 112 s=14 w=2.1733485E-4,
106 114 107 s=92 w=7.627422E-4,
107 114 113 s=20 w=9.6555235E-4,
108 115 108 s=92 w=7.627422E-4,
109 115 114 s=36 w=0.0022188942,
110 116 109 s=92 w=7.627422E-4,
111 116 115 s=24 w=0.0013196586,
112 117 110 s=92 w=7.627422E-4,
113 117 116 s=39 w=9.881971E-6,
114 118 93 s=92 w=7.627422E-4,
115 118 117 s=102 w=0.0010567668,
116 119 94 s=92 w=7.627422E-4,
117 119 118 s=97 w=2.9192498E-4,
118 120 111 s=96 w=4.0736288E-4,
119 121 112 s=96 w=4.0736288E-4,
120 121 120 s=72 w=7.6290255E-4,
121 122 113 s=96 w=4.0736288E-4,
122 122 121 s=14 w=2.1733485E-4,
123 123 114 s=96 w=4.0736288E-4,
124 123 122 s=20 w=9.6555235E-4,
125 124 115 s=96 w=4.0736288E-4,
126 124 123 s=36 w=0.0022188942,
127 125 116 s=96 w=4.0736288E-4,
128 125 124 s=24 w=0.0013196586,
129 126 117 s=96 w=4.0736288E-4,
130 126 125 s=39 w=9.881971E-6,
131 127 118 s=96 w=4.0736288E-4,
132 127 126 s=102 w=0.0010567668,
133 128 103 s=108 w=5.4835336E-4,
134 129 104 s=108 w=5.4835336E-4,
135 129 128 s=6 w=3.6357527E-4,
136 130 111 s=108 w=5.4835336E-4,
137 130 129 s=92 w=7.627422E-4,
138 131 120 s=108 w=5.4835336E-4,
139 131 130 s=96 w=4.0736288E-4,
140 132 121 s=108 w=5.4835336E-4,
141 132 131 s=72 w=7.6290255E-4,
142 133 131 s=95 w=6.156499E-4,
143 134 132 s=95 w=6.156499E-4,
144 134 133 s=72 w=7.6290255E-4,
145 135 121 s=95 w=6.156499E-4,
146 135 134 s=108 w=5.4835336E-4,
147 136 122 s=95 w=6.156499E-4,
148 136 135 s=14 w=2.1733485E-4,
149 137 123 s=95 w=6.156499E-4,
150 137 136 s=20 w=9.6555235E-4,
151 138 124 s=95 w=6.156499E-4,
152 138 137 s=36 w=0.0022188942,
153 139 125 s=95 w=6.156499E-4,
154 139 138 s=24 w=0.0013196586,
155 140 126 s=95 w=6.156499E-4,
156 140 139 s=39 w=9.881971E-6,
157 141 127 s=95 w=6.156499E-4,
158 141 140 s=102 w=0.0010567668,
159 142 133 s=94 w=1.5056565E-4,
160 143 134 s=94 w=1.5056565E-4,
161 143 142 s=72 w=7.6290255E-4,
162 144 135 s=94 w=1.5056565E-4,
163 144 143 s=108 w=5.4835336E-4,
164 145 136 s=94 w=1.5056565E-4,
165 145 144 s=14 w=2.1733485E-4,
166 146 137 s=94 w=1.5056565E-4,
167 146 145 s=20 w=9.6555235E-4,
168 147 138 s=94 w=1.5056565E-4,
169 147 146 s=36 w=0.0022188942,
170 148 139 s=94 w=1.5056565E-4,
171 148 147 s=24 w=0.0013196586,
172 149 140 s=94 w=1.5056565E-4,
173 149 148 s=39 w=9.881971E-6,
174 150 141 s=94 w=1.5056565E-4,
175 150 149 s=102 w=0.0010567668,
176 151 98 s=4 w=6.235547E-4,
177 152 99 s=4 w=6.235547E-4,
178 152 151 s=39 w=9.881971E-6,
179 153 100 s=4 w=6.235547E-4,
180 153 152 s=36 w=0.0022188942,
181 154 101 s=4 w=6.235547E-4,
182 154 153 s=24 w=0.0013196586,
183 155 102 s=4 w=6.235547E-4,
184 155 154 s=20 w=9.6555235E-4,
185 156 82 s=4 w=6.235547E-4,
186 156 155 s=17 w=8.834174E-4,
187 157 83 s=4 w=6.235547E-4,
188 157 156 s=18 w=3.181498E-4,
189 158 66 s=4 w=6.235547E-4,
190 158 157 s=13 w=5.5492285E-4,
191 159 67 s=4 w=6.235547E-4,
192 159 158 s=14 w=2.1733485E-4,
193 160 151 s=3 w=5.9310475E-4,
194 161 152 s=3 w=5.9310475E-4,
195 161 160 s=39 w=9.881971E-6,
196 162 153 s=3 w=5.9310475E-4,
197 162 161 s=36 w=0.0022188942,
198 163 154 s=3 w=5.9310475E-4,
199 163 162 s=24 w=0.0013196586,
200 164 155 s=3 w=5.9310475E-4,
201 164 163 s=20 w=9.6555235E-4,
202 165 156 s=3 w=5.9310475E-4,
203 165 164 s=17 w=8.834174E-4,
204 166 157 s=3 w=5.9310475E-4,
205 166 165 s=18 w=3.181498E-4,
206 167 158 s=3 w=5.9310475E-4,
207 167 166 s=13 w=5.5492285E-4,
208 168 159 s=3 w=5.9310475E-4,
209 168 167 s=14 w=2.1733485E-4,
210 169 129 s=118 w=0.0014028708,
211 170 130 s=118 w=0.0014028708,
212 170 169 s=92 w=7.627422E-4,
213 171 131 s=118 w=0.0014028708,
214 171 170 s=96 w=4.0736288E-4,
215 172 133 s=118 w=0.0014028708,
216 172 171 s=95 w=6.156499E-4,
217 173 142 s=118 w=0.0014028708,
218 173 172 s=94 w=1.5056565E-4,
219 174 143 s=118 w=0.0014028708,
220 174 173 s=72 w=7.6290255E-4,
221 175 151 s=16 w=0.001954042,
222 176 160 s=16 w=0.001954042,
223 176 175 s=3 w=5.9310475E-4,
224 177 161 s=16 w=0.001954042,
225 177 176 s=39 w=9.881971E-6,
226 178 162 s=16 w=0.001954042,
227 178 177 s=36 w=0.0022188942,
228 179 163 s=16 w=0.001954042,
229 179 178 s=24 w=0.0013196586,
230 180 164 s=16 w=0.001954042,
231 180 179 s=20 w=9.6555235E-4,
232 181 146 s=77 w=5.971436E-4,
233 182 147 s=77 w=5.971436E-4,
234 182 181 s=36 w=0.0022188942,
235 183 148 s=77 w=5.971436E-4,
236 183 182 s=24 w=0.0013196586,
237 184 149 s=77 w=5.971436E-4,
238 184 183 s=39 w=9.881971E-6,
239 185 150 s=77 w=5.971436E-4,
240 185 184 s=102 w=0.0010567668,
241 186 141 s=77 w=5.971436E-4,
242 186 185 s=94 w=1.5056565E-4,
243 187 127 s=77 w=5.971436E-4,
244 187 186 s=95 w=6.156499E-4,
245 188 118 s=77 w=5.971436E-4,
246 188 187 s=96 w=4.0736288E-4,
247 189 119 s=77 w=5.971436E-4,
248 189 188 s=97 w=2.9192498E-4,
249 190 94 s=77 w=5.971436E-4,
250 190 189 s=92 w=7.627422E-4,
251 191 95 s=77 w=5.971436E-4,
252 191 190 s=5 w=1.8619095E-4,
253 192 96 s=77 w=5.971436E-4,
254 192 191 s=13 w=5.5492285E-4,
255 193 97 s=77 w=5.971436E-4,
256 193 192 s=17 w=8.834174E-4,
257 194 171 s=117 w=0.0016209022,
258 195 172 s=117 w=0.0016209022,
259 195 194 s=95 w=6.156499E-4,
260 196 173 s=117 w=0.0016209022,
261 196 195 s=94 w=1.5056565E-4,
262 197 174 s=117 w=0.0016209022,
263 197 196 s=72 w=7.6290255E-4,
264 198 176 s=15 w=1.3696171E-4,
265 199 177 s=15 w=1.3696171E-4,
266 199 198 s=39 w=9.881971E-6,
267 200 178 s=15 w=1.3696171E-4,
268 200 199 s=36 w=0.0022188942,
269 201 179 s=15 w=1.3696171E-4,
270 201 200 s=24 w=0.0013196586,
271 201 50 s=19 w=0.0013426942,
272 202 180 s=15 w=1.3696171E-4,
273 202 201 s=20 w=9.6555235E-4,
274 203 175 s=23 w=0.0011416167,
275 204 176 s=23 w=0.0011416167,
276 204 203 s=3 w=5.9310475E-4,
277 205 198 s=23 w=0.0011416167,
278 205 204 s=15 w=1.3696171E-4,
279 206 199 s=23 w=0.0011416167,
280 206 205 s=39 w=9.881971E-6,
281 207 200 s=23 w=0.0011416167,
282 207 206 s=36 w=0.0022188942,
283 208 203 s=35 w=0.0013066814,
284 209 204 s=35 w=0.0013066814,
285 209 208 s=3 w=5.9310475E-4,
286 210 205 s=35 w=0.0013066814,
287 210 209 s=15 w=1.3696171E-4,
288 211 206 s=35 w=0.0013066814,
289 211 210 s=39 w=9.881971E-6,
290 212 195 s=123 w=5.6098704E-4,
291 213 196 s=123 w=5.6098704E-4,
292 213 212 s=94 w=1.5056565E-4,
293 214 197 s=123 w=5.6098704E-4,
294 214 213 s=72 w=7.6290255E-4,
295 215 170 s=130 w=5.571809E-4,
296 216 171 s=130 w=5.571809E-4,
297 216 215 s=96 w=4.0736288E-4,
298 217 194 s=130 w=5.571809E-4,
299 217 216 s=117 w=0.0016209022,
300 218 195 s=130 w=5.571809E-4,
301 218 217 s=95 w=6.156499E-4,
302 219 212 s=130 w=5.571809E-4,
303 219 218 s=123 w=5.6098704E-4,
304 220 213 s=130 w=5.571809E-4,
305 220 219 s=94 w=1.5056565E-4,
306 221 214 s=130 w=5.571809E-4,
307 221 220 s=72 w=7.6290255E-4,
308 222 210 s=34 w=0.008266246,
309 223 211 s=34 w=0.008266246,
310 223 222 s=39 w=9.881971E-6,
311 224 220 s=122 w=2.2164924E-4,
312 225 221 s=122 w=2.2164924E-4,
313 225 224 s=72 w=7.6290255E-4,
314 226 214 s=122 w=2.2164924E-4,
315 226 225 s=130 w=5.571809E-4,
316 227 217 s=132 w=2.7350587E-4,
317 228 218 s=132 w=2.7350587E-4,
318 228 227 s=95 w=6.156499E-4,
319 229 219 s=132 w=2.7350587E-4,
320 229 228 s=123 w=5.6098704E-4,
321 230 220 s=132 w=2.7350587E-4,
322 230 229 s=94 w=1.5056565E-4,
323 231 224 s=132 w=2.7350587E-4,
324 231 230 s=122 w=2.2164924E-4,
325 232 225 s=132 w=2.7350587E-4,
326 232 231 s=72 w=7.6290255E-4,
327 233 222 s=33 w=0.015667863,
328 234 223 s=33 w=0.015667863,
329 234 233 s=39 w=9.881971E-6,
330 235 208 s=45 w=4.2619933E-5,
331 236 209 s=45 w=4.2619933E-5,
332 236 235 s=3 w=5.9310475E-4,
333 237 210 s=45 w=4.2619933E-5,
334 237 236 s=15 w=1.3696171E-4,
335 238 222 s=45 w=4.2619933E-5,
336 238 237 s=34 w=0.008266246,
337 239 233 s=45 w=4.2619933E-5,
338 239 238 s=33 w=0.015667863,
339 240 231 s=116 w=3.6721278E-4,
340 241 232 s=116 w=3.6721278E-4,
341 241 240 s=72 w=7.6290255E-4,
342 242 225 s=116 w=3.6721278E-4,
343 242 241 s=132 w=2.7350587E-4,
344 243 226 s=116 w=3.6721278E-4,
345 243 242 s=130 w=5.571809E-4,
346 244 214 s=116 w=3.6721278E-4,
347 244 243 s=122 w=2.2164924E-4,
348 245 197 s=116 w=3.6721278E-4,
349 245 244 s=123 w=5.6098704E-4,
350 246 239 s=32 w=0.0053053843,
351 247 233 s=32 w=0.0053053843,
352 247 246 s=45 w=4.2619933E-5,
353 248 234 s=32 w=0.0053053843,
354 248 247 s=39 w=9.881971E-6,
355 249 235 s=51 w=2.0809603E-4,
356 250 236 s=51 w=2.0809603E-4,
357 250 249 s=3 w=5.9310475E-4,
358 251 237 s=51 w=2.0809603E-4,
359 251 250 s=15 w=1.3696171E-4,
360 252 238 s=51 w=2.0809603E-4,
361 252 251 s=34 w=0.008266246,
362 253 239 s=51 w=2.0809603E-4,
363 253 252 s=33 w=0.015667863,
364 254 246 s=51 w=2.0809603E-4,
365 254 253 s=32 w=0.0053053843,
366 255 254 s=31 w=0.004417863,
367 256 246 s=31 w=0.004417863,
368 256 255 s=51 w=2.0809603E-4,
369 257 247 s=31 w=0.004417863,
370 257 256 s=45 w=4.2619933E-5,
371 258 248 s=31 w=0.004417863,
372 258 257 s=39 w=9.881971E-6,
373 259 249 s=57 w=7.9432514E-4,
374 260 250 s=57 w=7.9432514E-4,
375 260 259 s=3 w=5.9310475E-4,
376 261 251 s=57 w=7.9432514E-4,
377 261 260 s=15 w=1.3696171E-4,
378 262 252 s=57 w=7.9432514E-4,
379 262 261 s=34 w=0.008266246,
380 263 253 s=57 w=7.9432514E-4,
381 263 262 s=33 w=0.015667863,
382 264 254 s=57 w=7.9432514E-4,
383 264 263 s=32 w=0.0053053843,
384 265 255 s=57 w=7.9432514E-4,
385 265 264 s=31 w=0.004417863,
386 266 241 s=115 w=0.0011729948,
387 267 242 s=115 w=0.0011729948,
388 267 266 s=132 w=2.7350587E-4,
389 268 243 s=115 w=0.0011729948,
390 268 267 s=130 w=5.571809E-4,
391 269 244 s=115 w=0.0011729948,
392 269 268 s=122 w=2.2164924E-4,
393 270 245 s=115 w=0.0011729948,
394 270 269 s=123 w=5.6098704E-4,
395 271 265 s=30 w=0.0019610787,
396 272 255 s=30 w=0.0019610787,
397 272 271 s=57 w=7.9432514E-4,
398 273 256 s=30 w=0.0019610787,
399 273 272 s=51 w=2.0809603E-4,
400 274 257 s=30 w=0.0019610787,
401 274 273 s=45 w=4.2619933E-5,
402 275 258 s=30 w=0.0019610787,
403 275 274 s=39 w=9.881971E-6,
404 276 263 s=44 w=4.8917642E-5,
405 277 264 s=44 w=4.8917642E-5,
406 277 276 s=32 w=0.0053053843,
407 278 265 s=44 w=4.8917642E-5,
408 278 277 s=31 w=0.004417863,
409 279 271 s=44 w=4.8917642E-5,
410 279 278 s=30 w=0.0019610787,
411 280 272 s=44 w=4.8917642E-5,
412 280 279 s=57 w=7.9432514E-4,
413 281 273 s=44 w=4.8917642E-5,
414 281 280 s=51 w=2.0809603E-4,
415 282 262 s=50 w=7.3548633E-4,
416 283 263 s=50 w=7.3548633E-4,
417 283 282 s=33 w=0.015667863,
418 284 276 s=50 w=7.3548633E-4,
419 284 283 s=44 w=4.8917642E-5,
420 285 277 s=50 w=7.3548633E-4,
421 285 284 s=32 w=0.0053053843,
422 286 278 s=50 w=7.3548633E-4,
423 286 285 s=31 w=0.004417863,
424 287 279 s=50 w=7.3548633E-4,
425 287 286 s=30 w=0.0019610787,
426 288 280 s=50 w=7.3548633E-4,
427 288 287 s=57 w=7.9432514E-4,
428 289 193 s=76 w=0.0022096096,
429 290 266 s=112 w=2.014414E-4,
430 291 267 s=112 w=2.014414E-4,
431 291 290 s=132 w=2.7350587E-4,
432 292 268 s=112 w=2.014414E-4,
433 292 291 s=130 w=5.571809E-4,
434 293 269 s=112 w=2.014414E-4,
435 293 292 s=122 w=2.2164924E-4,
436 294 270 s=112 w=2.014414E-4,
437 294 293 s=123 w=5.6098704E-4,
438 295 245 s=112 w=2.014414E-4,
439 295 294 s=115 w=0.0011729948,
440 296 197 s=112 w=2.014414E-4,
441 296 295 s=116 w=3.6721278E-4,
442 297 174 s=112 w=2.014414E-4,
443 297 296 s=117 w=0.0016209022,
444 298 143 s=112 w=2.014414E-4,
445 298 297 s=118 w=0.0014028708,
446 299 215 s=140 w=4.463943E-4,
447 300 216 s=140 w=4.463943E-4,
448 300 299 s=96 w=4.0736288E-4,
449 301 217 s=140 w=4.463943E-4,
450 301 300 s=117 w=0.0016209022,
451 302 227 s=140 w=4.463943E-4,
452 302 301 s=132 w=2.7350587E-4,
453 303 228 s=140 w=4.463943E-4,
454 303 302 s=95 w=6.156499E-4,
455 304 229 s=140 w=4.463943E-4,
456 304 303 s=123 w=5.6098704E-4,
457 305 230 s=140 w=4.463943E-4,
458 305 304 s=94 w=1.5056565E-4,
459 306 231 s=140 w=4.463943E-4,
460 306 305 s=122 w=2.2164924E-4,
461 307 240 s=140 w=4.463943E-4,
462 307 306 s=116 w=3.6721278E-4,
463 308 287 s=29 w=2.333123E-4,
464 309 288 s=29 w=2.333123E-4,
465 309 308 s=57 w=7.9432514E-4,
466 310 280 s=29 w=2.333123E-4,
467 310 309 s=50 w=7.3548633E-4,
468 311 281 s=29 w=2.333123E-4,
469 311 310 s=51 w=2.0809603E-4,
470 312 273 s=29 w=2.333123E-4,
471 312 311 s=44 w=4.8917642E-5,
472 313 274 s=29 w=2.333123E-4,
473 313 312 s=45 w=4.2619933E-5,
474 314 275 s=29 w=2.333123E-4,
475 314 313 s=39 w=9.881971E-6,
476 315 284 s=49 w=5.4162886E-4,
477 316 285 s=49 w=5.4162886E-4,
478 316 315 s=32 w=0.0053053843,
479 317 286 s=49 w=5.4162886E-4,
480 317 316 s=31 w=0.004417863,
481 318 287 s=49 w=5.4162886E-4,
482 318 317 s=30 w=0.0019610787,
483 319 308 s=49 w=5.4162886E-4,
484 319 318 s=29 w=2.333123E-4,
485 320 309 s=49 w=5.4162886E-4,
486 320 319 s=57 w=7.9432514E-4,
487 321 282 s=56 w=3.076749E-5,
488 322 283 s=56 w=3.076749E-5,
489 322 321 s=33 w=0.015667863,
490 323 284 s=56 w=3.076749E-5,
491 323 322 s=44 w=4.8917642E-5,
492 324 315 s=56 w=3.076749E-5,
493 324 323 s=49 w=5.4162886E-4,
494 325 316 s=56 w=3.076749E-5,
495 325 324 s=32 w=0.0053053843,
496 326 317 s=56 w=3.076749E-5,
497 326 325 s=31 w=0.004417863,
498 327 318 s=56 w=3.076749E-5,
499 327 326 s=30 w=0.0019610787,
500 328 319 s=56 w=3.076749E-5,
501 328 327 s=29 w=2.333123E-4,
502 329 193 s=82 w=0.0042695147,
503 330 289 s=82 w=0.0042695147,
504 330 329 s=76 w=0.0022096096,
505 331 266 s=126 w=6.629261E-4,
506 332 290 s=126 w=6.629261E-4,
507 332 331 s=112 w=2.014414E-4,
508 333 291 s=126 w=6.629261E-4,
509 333 332 s=132 w=2.7350587E-4,
510 334 292 s=126 w=6.629261E-4,
511 334 333 s=130 w=5.571809E-4,
512 335 299 s=144 w=0.0035791048,
513 336 300 s=144 w=0.0035791048,
514 336 335 s=96 w=4.0736288E-4,
515 337 301 s=144 w=0.0035791048,
516 337 336 s=117 w=0.0016209022,
517 338 302 s=144 w=0.0035791048,
518 338 337 s=132 w=2.7350587E-4,
519 339 303 s=144 w=0.0035791048,
520 339 338 s=95 w=6.156499E-4,
521 340 304 s=144 w=0.0035791048,
522 340 339 s=123 w=5.6098704E-4,
523 341 305 s=144 w=0.0035791048,
524 341 340 s=94 w=1.5056565E-4,
525 342 306 s=144 w=0.0035791048,
526 342 341 s=122 w=2.2164924E-4,
527 343 320 s=28 w=0.006596592,
528 344 309 s=28 w=0.006596592,
529 344 343 s=49 w=5.4162886E-4,
530 345 310 s=28 w=0.006596592,
531 345 344 s=50 w=7.3548633E-4,
532 346 311 s=28 w=0.006596592,
533 346 345 s=51 w=2.0809603E-4,
534 347 312 s=28 w=0.006596592,
535 347 346 s=44 w=4.8917642E-5,
536 348 313 s=28 w=0.006596592,
537 348 347 s=45 w=4.2619933E-5,
538 349 314 s=28 w=0.006596592,
539 349 348 s=39 w=9.881971E-6,
540 350 327 s=42 w=5.6837227E-5,
541 351 328 s=42 w=5.6837227E-5,
542 351 350 s=29 w=2.333123E-4,
543 352 319 s=42 w=5.6837227E-5,
544 352 351 s=56 w=3.076749E-5,
545 353 320 s=42 w=5.6837227E-5,
546 353 352 s=57 w=7.9432514E-4,
547 354 343 s=42 w=5.6837227E-5,
548 354 353 s=28 w=0.006596592,
549 355 344 s=42 w=5.6837227E-5,
550 355 354 s=49 w=5.4162886E-4,
551 356 345 s=42 w=5.6837227E-5,
552 356 355 s=50 w=7.3548633E-4,
553 357 346 s=42 w=5.6837227E-5,
554 357 356 s=51 w=2.0809603E-4,
555 358 347 s=42 w=5.6837227E-5,
556 358 357 s=44 w=4.8917642E-5,
557 359 348 s=42 w=5.6837227E-5,
558 359 358 s=45 w=4.2619933E-5,
559 360 325 s=48 w=3.1797E-4,
560 361 326 s=48 w=3.1797E-4,
561 361 360 s=31 w=0.004417863,
562 362 327 s=48 w=3.1797E-4,
563 362 361 s=30 w=0.0019610787,
564 363 350 s=48 w=3.1797E-4,
565 363 362 s=42 w=5.6837227E-5,
566 364 351 s=48 w=3.1797E-4,
567 364 363 s=29 w=2.333123E-4,
568 365 352 s=48 w=3.1797E-4,
569 365 364 s=56 w=3.076749E-5,
570 366 353 s=48 w=3.1797E-4,
571 366 365 s=57 w=7.9432514E-4,
572 367 354 s=48 w=3.1797E-4,
573 367 366 s=28 w=0.006596592,
574 368 324 s=55 w=6.2265765E-4,
575 369 325 s=55 w=6.2265765E-4,
576 369 368 s=32 w=0.0053053843,
577 370 360 s=55 w=6.2265765E-4,
578 370 369 s=48 w=3.1797E-4,
579 371 361 s=55 w=6.2265765E-4,
580 371 370 s=31 w=0.004417863,
581 372 362 s=55 w=6.2265765E-4,
582 372 371 s=30 w=0.0019610787,
583 373 363 s=55 w=6.2265765E-4,
584 373 372 s=42 w=5.6837227E-5,
585 374 364 s=55 w=6.2265765E-4,
586 374 373 s=29 w=2.333123E-4,
587 375 259 s=61 w=6.65617E-5,
588 376 260 s=61 w=6.65617E-5,
589 376 375 s=3 w=5.9310475E-4,
590 377 261 s=61 w=6.65617E-5,
591 377 376 s=15 w=1.3696171E-4,
592 378 262 s=61 w=6.65617E-5,
593 378 377 s=34 w=0.008266246,
594 379 282 s=61 w=6.65617E-5,
595 379 378 s=50 w=7.3548633E-4,
596 380 321 s=61 w=6.65617E-5,
597 380 379 s=56 w=3.076749E-5,
598 381 322 s=61 w=6.65617E-5,
599 381 380 s=33 w=0.015667863,
600 382 323 s=61 w=6.65617E-5,
601 382 381 s=44 w=4.8917642E-5,
602 383 324 s=61 w=6.65617E-5,
603 383 382 s=49 w=5.4162886E-4,
604 384 368 s=61 w=6.65617E-5,
605 384 383 s=55 w=6.2265765E-4,
606 385 369 s=61 w=6.65617E-5,
607 385 384 s=32 w=0.0053053843,
608 386 370 s=61 w=6.65617E-5,
609 386 385 s=48 w=3.1797E-4,
610 387 330 s=71 w=0.0077704657,
611 388 289 s=71 w=0.0077704657,
612 388 387 s=82 w=0.0042695147,
613 389 193 s=71 w=0.0077704657,
614 389 388 s=76 w=0.0022096096,
615 390 97 s=71 w=0.0077704657,
616 390 389 s=77 w=5.971436E-4,
617 391 330 s=75 w=0.028712759,
618 392 387 s=75 w=0.028712759,
619 392 391 s=71 w=0.0077704657,
620 393 388 s=75 w=0.028712759,
621 393 392 s=82 w=0.0042695147,
622 394 182 s=93 w=0.0022580342,
623 395 183 s=93 w=0.0022580342,
624 395 394 s=24 w=0.0013196586,
625 396 184 s=93 w=0.0022580342,
626 396 395 s=39 w=9.881971E-6,
627 397 185 s=93 w=0.0022580342,
628 397 396 s=102 w=0.0010567668,
629 398 332 s=121 w=0.0010651549,
630 399 333 s=121 w=0.0010651549,
631 399 398 s=132 w=2.7350587E-4,
632 400 334 s=121 w=0.0010651549,
633 400 399 s=130 w=5.571809E-4,
634 401 292 s=121 w=0.0010651549,
635 401 400 s=126 w=6.629261E-4,
636 402 357 s=27 w=0.013300162,
637 403 358 s=27 w=0.013300162,
638 403 402 s=44 w=4.8917642E-5,
639 404 359 s=27 w=0.013300162,
640 404 403 s=45 w=4.2619933E-5,
641 405 348 s=27 w=0.013300162,
642 405 404 s=42 w=5.6837227E-5,
643 406 349 s=27 w=0.013300162,
644 406 405 s=39 w=9.881971E-6,
645 407 386 s=54 w=5.7294645E-5,
646 408 370 s=54 w=5.7294645E-5,
647 408 407 s=61 w=6.65617E-5,
648 409 371 s=54 w=5.7294645E-5,
649 409 408 s=31 w=0.004417863,
650 410 372 s=54 w=5.7294645E-5,
651 410 409 s=30 w=0.0019610787,
652 411 373 s=54 w=5.7294645E-5,
653 411 410 s=42 w=5.6837227E-5,
654 412 374 s=54 w=5.7294645E-5,
655 412 411 s=29 w=2.333123E-4,
656 413 375 s=65 w=0.0016201456,
657 414 376 s=65 w=0.0016201456,
658 414 413 s=3 w=5.9310475E-4,
659 415 377 s=65 w=0.0016201456,
660 415 414 s=15 w=1.3696171E-4,
661 416 378 s=65 w=0.0016201456,
662 416 415 s=34 w=0.008266246,
663 417 379 s=65 w=0.0016201456,
664 417 416 s=50 w=7.3548633E-4,
665 418 380 s=65 w=0.0016201456,
666 418 417 s=56 w=3.076749E-5,
667 419 381 s=65 w=0.0016201456,
668 419 418 s=33 w=0.015667863,
669 420 382 s=65 w=0.0016201456,
670 420 419 s=44 w=4.8917642E-5,
671 421 383 s=65 w=0.0016201456,
672 421 420 s=49 w=5.4162886E-4,
673 422 384 s=65 w=0.0016201456,
674 422 421 s=55 w=6.2265765E-4,
675 423 329 s=85 w=0.001779242,
676 424 330 s=85 w=0.001779242,
677 424 423 s=76 w=0.0022096096,
678 425 391 s=85 w=0.001779242,
679 425 424 s=75 w=0.028712759,
680 425 32 s=84 w=0.25953487,
681 426 193 s=87 w=0.024788346,
682 427 329 s=87 w=0.024788346,
683 427 426 s=82 w=0.0042695147,
684 428 423 s=87 w=0.024788346,
685 428 427 s=85 w=0.001779242,
686 429 424 s=87 w=0.024788346,
687 429 428 s=76 w=0.0022096096,
688 430 394 s=100 w=0.0013324283,
689 430 27 s=103 w=0.0072294213,
690 431 395 s=100 w=0.0013324283,
691 431 430 s=24 w=0.0013196586,
692 432 396 s=100 w=0.0013324283,
693 432 431 s=39 w=9.881971E-6,
694 433 397 s=100 w=0.0013324283,
695 433 432 s=102 w=0.0010567668,
696 434 400 s=111 w=0.0010917941,
697 435 401 s=111 w=0.0010917941,
698 435 434 s=126 w=6.629261E-4,
699 436 292 s=111 w=0.0010917941,
700 436 435 s=121 w=0.0010651549,
701 437 293 s=111 w=0.0010917941,
702 437 436 s=122 w=2.2164924E-4,
703 438 294 s=111 w=0.0010917941,
704 438 437 s=123 w=5.6098704E-4,
705 439 295 s=111 w=0.0010917941,
706 439 438 s=115 w=0.0011729948,
707 440 296 s=111 w=0.0010917941,
708 440 439 s=116 w=3.6721278E-4,
709 441 297 s=111 w=0.0010917941,
710 441 440 s=117 w=0.0016209022,
711 442 298 s=111 w=0.0010917941,
712 442 441 s=118 w=0.0014028708,
713 443 335 s=147 w=9.001666E-4,
714 444 336 s=147 w=9.001666E-4,
715 444 443 s=96 w=4.0736288E-4,
716 445 337 s=147 w=9.001666E-4,
717 445 444 s=117 w=0.0016209022,
718 446 338 s=147 w=9.001666E-4,
719 446 445 s=132 w=2.7350587E-4,
720 447 339 s=147 w=9.001666E-4,
721 447 446 s=95 w=6.156499E-4,
722 448 340 s=147 w=9.001666E-4,
723 448 447 s=123 w=5.6098704E-4,
724 448 10 s=148 w=0.027894244,
725 449 341 s=147 w=9.001666E-4,
726 449 448 s=94 w=1.5056565E-4,
727 450 128 s=155 w=0.0030617185,
728 451 129 s=155 w=0.0030617185,
729 451 450 s=6 w=3.6357527E-4,
730 452 166 s=10 w=3.05021E-4,
731 452 51 s=12 w=0.006204103,
732 453 167 s=10 w=3.05021E-4,
733 453 452 s=13 w=5.5492285E-4,
734 454 168 s=10 w=3.05021E-4,
735 454 453 s=14 w=2.1733485E-4,
736 454 52 s=9 w=0.006955032,
737 454 53 s=11 w=0.013003405,
738 455 411 s=47 w=0.0033789556,
739 456 412 s=47 w=0.0033789556,
740 456 455 s=29 w=2.333123E-4,
741 457 374 s=47 w=0.0033789556,
742 457 456 s=54 w=5.7294645E-5,
743 458 364 s=47 w=0.0033789556,
744 458 457 s=55 w=6.2265765E-4,
745 459 365 s=47 w=0.0033789556,
746 459 458 s=56 w=3.076749E-5,
747 460 366 s=47 w=0.0033789556,
748 460 459 s=57 w=7.9432514E-4,
749 461 367 s=47 w=0.0033789556,
750 461 460 s=28 w=0.006596592,
751 461 44 s=46 w=0.0063767624,
752 462 407 s=58 w=7.943219E-5,
753 462 41 s=60 w=0.014591544,
754 463 408 s=58 w=7.943219E-5,
755 463 462 s=61 w=6.65617E-5,
756 464 409 s=58 w=7.943219E-5,
757 464 463 s=31 w=0.004417863,
758 464 42 s=59 w=0.01649597,
759 465 410 s=58 w=7.943219E-5,
760 465 464 s=30 w=0.0019610787,
761 466 411 s=58 w=7.943219E-5,
762 466 465 s=42 w=5.6837227E-5,
763 467 455 s=58 w=7.943219E-5,
764 467 466 s=47 w=0.0033789556,
765 468 414 s=64 w=0.004226429,
766 469 415 s=64 w=0.004226429,
767 469 468 s=15 w=1.3696171E-4,
768 470 416 s=64 w=0.004226429,
769 470 469 s=34 w=0.008266246,
770 471 417 s=64 w=0.004226429,
771 471 470 s=50 w=7.3548633E-4,
772 472 418 s=64 w=0.004226429,
773 472 471 s=56 w=3.076749E-5,
774 473 419 s=64 w=0.004226429,
775 473 472 s=33 w=0.015667863,
776 474 420 s=64 w=0.004226429,
777 474 473 s=44 w=4.8917642E-5,
778 475 421 s=64 w=0.004226429,
779 475 474 s=49 w=5.4162886E-4,
780 476 422 s=64 w=0.004226429,
781 476 475 s=55 w=6.2265765E-4,
782 477 413 s=68 w=0.002064226,
783 477 37 s=70 w=0.0037343653,
784 478 414 s=68 w=0.002064226,
785 478 477 s=3 w=5.9310475E-4,
786 479 468 s=68 w=0.002064226,
787 479 478 s=64 w=0.004226429,
788 480 469 s=68 w=0.002064226,
789 480 479 s=15 w=1.3696171E-4,
790 481 470 s=68 w=0.002064226,
791 481 480 s=34 w=0.008266246,
792 482 471 s=68 w=0.002064226,
793 482 481 s=50 w=7.3548633E-4,
794 483 472 s=68 w=0.002064226,
795 483 482 s=56 w=3.076749E-5,
796 484 392 s=74 w=0.010566718,
797 485 393 s=74 w=0.010566718,
798 485 484 s=82 w=0.0042695147,
799 485 36 s=73 w=4.6283624E-4,
800 486 392 s=80 w=0.008849166,
801 486 33 s=83 w=6.2780554E-4,
802 487 484 s=80 w=0.008849166,
803 487 486 s=74 w=0.010566718,
804 488 485 s=80 w=0.008849166,
805 488 487 s=82 w=0.0042695147,
806 489 426 s=90 w=0.0026818044,
807 490 427 s=90 w=0.0026818044,
808 490 489 s=82 w=0.0042695147,
809 491 428 s=90 w=0.0026818044,
810 491 490 s=85 w=0.001779242,
811 492 429 s=90 w=0.0026818044,
812 492 491 s=76 w=0.0022096096,
813 493 442 s=106 w=8.7069336E-4,
814 494 298 s=106 w=8.7069336E-4,
815 494 493 s=111 w=0.0010917941,
816 495 143 s=106 w=8.7069336E-4,
817 495 494 s=112 w=2.014414E-4,
818 496 144 s=106 w=8.7069336E-4,
819 496 495 s=108 w=5.4835336E-4,
820 497 145 s=106 w=8.7069336E-4,
821 497 496 s=14 w=2.1733485E-4,
822 498 146 s=106 w=8.7069336E-4,
823 498 497 s=20 w=9.6555235E-4,
824 499 181 s=106 w=8.7069336E-4,
825 499 498 s=77 w=5.971436E-4,
826 500 398 s=129 w=9.2428084E-4,
827 501 399 s=129 w=9.2428084E-4,
828 501 500 s=132 w=2.7350587E-4,
829 502 331 s=134 w=5.8179133E-4,
830 502 16 s=136 w=0.044966202,
831 502 17 s=135 w=0.00739304,
832 503 332 s=134 w=5.8179133E-4,
833 503 502 s=112 w=2.014414E-4,
834 504 398 s=134 w=5.8179133E-4,
835 504 503 s=121 w=0.0010651549,
836 505 500 s=134 w=5.8179133E-4,
837 505 504 s=129 w=9.2428084E-4,
838 505 18 s=133 w=0.03397568,
839 506 449 s=143 w=0.001528733,
840 506 11 s=146 w=0.03062748,
841 507 341 s=143 w=0.001528733,
842 507 506 s=147 w=9.001666E-4,
843 508 342 s=143 w=0.001528733,
844 508 507 s=122 w=2.2164924E-4,
845 509 450 s=154 w=8.5760676E-4,
846 510 451 s=154 w=8.5760676E-4,
847 510 509 s=6 w=3.6357527E-4,
848 511 450 s=157 w=3.745755E-4,
849 512 509 s=157 w=3.745755E-4,
850 512 511 s=154 w=8.5760676E-4,
851 513 510 s=157 w=3.745755E-4,
852 513 512 s=6 w=3.6357527E-4,
853 514 406 s=22 w=1.05050414E-4,
854 515 349 s=22 w=1.05050414E-4,
855 515 514 s=27 w=0.013300162,
856 516 314 s=22 w=1.05050414E-4,
857 516 515 s=28 w=0.006596592,
858 517 275 s=22 w=1.05050414E-4,
859 517 516 s=29 w=2.333123E-4,
860 518 258 s=22 w=1.05050414E-4,
861 518 517 s=30 w=0.0019610787,
862 519 248 s=22 w=1.05050414E-4,
863 519 518 s=31 w=0.004417863,
864 520 234 s=22 w=1.05050414E-4,
865 520 519 s=32 w=0.0053053843,
866 521 223 s=22 w=1.05050414E-4,
867 521 520 s=33 w=0.015667863,
868 522 211 s=22 w=1.05050414E-4,
869 522 521 s=34 w=0.008266246,
870 523 206 s=22 w=1.05050414E-4,
871 523 522 s=35 w=0.0013066814,
872 524 207 s=22 w=1.05050414E-4,
873 524 523 s=36 w=0.0022188942,
874 524 49 s=21 w=0.0077266935,
875 525 405 s=26 w=0.0024015277,
876 526 406 s=26 w=0.0024015277,
877 526 525 s=39 w=9.881971E-6,
878 527 514 s=26 w=0.0024015277,
879 527 526 s=22 w=1.05050414E-4,
880 527 48 s=25 w=3.132494E-4,
881 528 404 s=38 w=8.478388E-5,
882 529 405 s=38 w=8.478388E-5,
883 529 528 s=42 w=5.6837227E-5,
884 530 525 s=38 w=8.478388E-5,
885 530 529 s=26 w=0.0024015277,
886 530 47 s=37 w=1.6718725E-4,
887 531 402 s=41 w=6.375843E-4,
888 531 45 s=43 w=5.412277E-4,
889 532 403 s=41 w=6.375843E-4,
890 532 531 s=44 w=4.8917642E-5,
891 533 404 s=41 w=6.375843E-4,
892 533 532 s=45 w=4.2619933E-5,
893 534 528 s=41 w=6.375843E-4,
894 534 533 s=38 w=8.478388E-5,
895 534 46 s=40 w=9.638204E-4,
896 535 467 s=53 w=0.014152009,
897 536 455 s=53 w=0.014152009,
898 536 535 s=58 w=7.943219E-5,
899 537 456 s=53 w=0.014152009,
900 537 536 s=29 w=2.333123E-4,
901 537 43 s=52 w=1.2419657E-4,
902 538 483 s=63 w=0.0041680345,
903 539 472 s=63 w=0.0041680345,
904 539 538 s=68 w=0.002064226,
905 540 473 s=63 w=0.0041680345,
906 540 539 s=33 w=0.015667863,
907 541 474 s=63 w=0.0041680345,
908 541 540 s=44 w=4.8917642E-5,
909 542 475 s=63 w=0.0041680345,
910 542 541 s=49 w=5.4162886E-4,
911 543 476 s=63 w=0.0041680345,
912 543 542 s=55 w=6.2265765E-4,
913 543 40 s=62 w=0.01687733,
914 544 479 s=67 w=0.010795569,
915 544 38 s=69 w=0.038522255,
916 545 480 s=67 w=0.010795569,
917 545 544 s=15 w=1.3696171E-4,
918 546 481 s=67 w=0.010795569,
919 546 545 s=34 w=0.008266246,
920 547 482 s=67 w=0.010795569,
921 547 546 s=50 w=7.3548633E-4,
922 548 483 s=67 w=0.010795569,
923 548 547 s=56 w=3.076749E-5,
924 549 538 s=67 w=0.010795569,
925 549 548 s=63 w=0.0041680345,
926 549 39 s=66 w=0.022190638,
927 550 487 s=79 w=0.0021390158,
928 550 34 s=81 w=0.01041218,
929 551 488 s=79 w=0.0021390158,
930 551 550 s=82 w=0.0042695147,
931 551 35 s=78 w=0.003793823,
932 552 492 s=86 w=0.0021736452,
933 553 429 s=86 w=0.0021736452,
934 553 552 s=90 w=0.0026818044,
935 554 491 s=89 w=0.0046180612,
936 554 30 s=91 w=0.0030105365,
937 555 492 s=89 w=0.0046180612,
938 555 554 s=76 w=0.0022096096,
939 556 552 s=89 w=0.0046180612,
940 556 555 s=86 w=0.0021736452,
941 556 31 s=88 w=0.005770373,
942 557 433 s=99 w=0.018215839,
943 557 28 s=101 w=0.0051148487,
944 557 29 s=98 w=9.2189666E-4,
945 558 495 s=105 w=0.002699532,
946 558 25 s=107 w=0.025586344,
947 559 496 s=105 w=0.002699532,
948 559 558 s=108 w=5.4835336E-4,
949 560 497 s=105 w=0.002699532,
950 560 559 s=14 w=2.1733485E-4,
951 561 498 s=105 w=0.002699532,
952 561 560 s=20 w=9.6555235E-4,
953 562 499 s=105 w=0.002699532,
954 562 561 s=77 w=5.971436E-4,
955 562 26 s=104 w=0.03710449,
956 563 438 s=110 w=2.5357527E-4,
957 564 439 s=110 w=2.5357527E-4,
958 564 563 s=115 w=0.0011729948,
959 565 440 s=110 w=2.5357527E-4,
960 565 564 s=116 w=3.6721278E-4,
961 566 441 s=110 w=2.5357527E-4,
962 566 565 s=117 w=0.0016209022,
963 567 442 s=110 w=2.5357527E-4,
964 567 566 s=118 w=0.0014028708,
965 568 493 s=110 w=2.5357527E-4,
966 568 567 s=106 w=8.7069336E-4,
967 568 24 s=109 w=0.002946732,
968 569 435 s=114 w=0.0010459657,
969 570 436 s=114 w=0.0010459657,
970 570 569 s=121 w=0.0010651549,
971 571 437 s=114 w=0.0010459657,
972 571 570 s=122 w=2.2164924E-4,
973 572 438 s=114 w=0.0010459657,
974 572 571 s=123 w=5.6098704E-4,
975 573 563 s=114 w=0.0010459657,
976 573 572 s=110 w=2.5357527E-4,
977 573 23 s=113 w=0.03463688,
978 574 434 s=120 w=4.7970086E-4,
979 575 435 s=120 w=4.7970086E-4,
980 575 574 s=126 w=6.629261E-4,
981 576 569 s=120 w=4.7970086E-4,
982 576 575 s=114 w=0.0010459657,
983 576 22 s=119 w=0.025509732,
984 577 501 s=125 w=6.076591E-4,
985 578 399 s=125 w=6.076591E-4,
986 578 577 s=129 w=9.2428084E-4,
987 579 400 s=125 w=6.076591E-4,
988 579 578 s=130 w=5.571809E-4,
989 580 434 s=125 w=6.076591E-4,
990 580 579 s=111 w=0.0010917941,
991 581 574 s=125 w=6.076591E-4,
992 581 580 s=120 w=4.7970086E-4,
993 581 21 s=124 w=0.039868604,
994 582 500 s=128 w=5.4788747E-4,
995 582 19 s=131 w=0.04229875,
996 583 501 s=128 w=5.4788747E-4,
997 583 582 s=132 w=2.7350587E-4,
998 584 577 s=128 w=5.4788747E-4,
999 584 583 s=125 w=6.076591E-4,
1000 584 20 s=127 w=0.0039752442,
1001 585 307 s=138 w=0.0060028927,
1002 585 14 s=139 w=0.022923421,
1003 586 240 s=138 w=0.0060028927,
1004 586 585 s=140 w=4.463943E-4,
1005 586 15 s=137 w=0.031449914,
1006 587 508 s=142 w=0.010729546,
1007 587 12 s=141 w=0.025631724,
1008 587 13 s=145 w=0.027292572,
1009 588 443 s=150 w=0.006949561,
1010 588 8 s=151 w=0.037072908,
1011 589 444 s=150 w=0.006949561,
1012 589 588 s=96 w=4.0736288E-4,
1013 590 445 s=150 w=0.006949561,
1014 590 589 s=117 w=0.0016209022,
1015 591 446 s=150 w=0.006949561,
1016 591 590 s=132 w=2.7350587E-4,
1017 591 9 s=149 w=0.018368455,
1018 592 513 s=153 w=0.0034021977,
1019 592 6 s=156 w=0.012506758,
1020 593 510 s=153 w=0.0034021977,
1021 593 592 s=157 w=3.745755E-4,
1022 593 7 s=152 w=0.019423224,
1023 594 511 s=159 w=0.004214337,
1024 594 4 s=160 w=0.013477808,
1025 595 512 s=159 w=0.004214337,
1026 595 594 s=154 w=8.5760676E-4,
1027 595 5 s=158 w=0.009937885,
;
END; [Network]
