# Supplementary material for: Evolutionary footprints of a cold relic in a rapidly warming world
Source: eLife. 2021 Dec 21;10:e71572. doi: 10.7554/eLife.71572 (PMC8741218; doi:10.7554/eLife.71572)
Supplement: Figure 3—source data 2. [file elife-71572-fig3-data2.txt]

# STRUCTURE result at K=3
Lab-ID	K1	K2	K3	North	East
Cpyr_0106	1	0	0	46,482694	7,670917
Cpyr_0506	1	0	0	49,370556	9,715278
Cpyr_0560	1	0	0	47,695556	10,049722
Cpyr_0260	0,9999	0,0001	0	50,695611	5,994278
Cpyr_0198	0,9988	0,0012	0	47,964444	12,720000
Cpyr_0252a	0,9953	0,0047	0	51,450139	8,621917
Cpyr_1211	0,9758	0,0242	0	43,075400	-6,333469
Caes_0741	0,967	0,033	0	43,378639	-4,478778
Cpyr_0021	0,96	0,04	0	45,127717	2,611533
Cpyr_1537	0,9499	0,0501	0	47,838083	15,017333
Cpyr_0396	0,9487	0,0513	0	47,671417	14,766333
Cpyr_1442	0,942	0,058	0	54,100243	-2,173880
Calp_0165	0,9349	0,0593	0,0058	51,284444	-2,761111
Cpyr_0456	0,928	0,072	0	49,002028	19,286722
Cpyr_0310	0,9277	0,0723	0	47,894111	15,468556
Cmac_1022	0,9269	0,0731	0	48,000000	16,433333
Cpyr_1053	0,925	0,075	0	42,960000	0,090000
Cpyr_0699	0,9245	0,0755	0	54,070960	-2,132911
Cmica_0979	0,8864	0,0969	0,0168	56,533072	-4,724218
Cmica_0983	0,919	0,081	0	56,537880	-4,291608
Cbav_1207	0,918	0,0423	0,0397	47,991867	11,856817
Cbav_1208	0,94	0,036	0,024	47,826233	10,401317
Cpyr_1058	0,9141	0,0859	0	49,850000	25,100000
Cexc_1253	0,9137	0,0863	0	47,340028	14,737417
Cexc_0297	0,91	0,09	0	46,951194	13,935972
Cpyr_0759	0,909	0,091	0	54,737165	-2,351277
Cpyr_1552	0,9038	0,0962	0	54,785846	-2,341452
Calp_1127	0,895	0,105	0	55,410812	-3,388092
Calp_0828	0,881	0,119	0	57,106775	-3,659079
Coff_1012	0,8546	0,108	0,0375	56,186968	-2,812142
Cscot_0963	0,8113	0,1319	0,0568	56,687867	-5,184737
Cang_1157	0,8097	0,078	0,1123	54,893354	-4,384783
Cpol_1016	0,792	0,1	0,108	50,283333	19,550000
Cscot_1009	0,76	0,1858	0,0542	58,167536	-5,310338
Coff_1073	0,7558	0,1884	0,0558	57,583333	9,966667
Coff_1024	0,7543	0,2457	0	69,366667	20,216667
Ctat_1290	0,7403	0,0853	0,1743	49,177750	20,036111
Ctat_1306	0,7329	0,088	0,179	49,183764	20,065200
Cbor_1015	0,68	0,0927	0,2273	47,900000	24,500000
Cbor_1063	0,6787	0,091	0,2303	47,650000	24,983000
Cang_1023	0,636	0,064	0,3	47,578653	-3,049281
Cisla_1765	0,6611	0,3389	0	63,804000	-16,637778
Cisla_1233	0,4924	0,5076	0	63,816667	-21,033333
Cgro_1764	0,207	0,793	0	65,370278	-18,966222
Cgro_0474	0,1378	0,8622	0	78,223722	15,328583
Cgro_1038	0,0353	0,9647	0	64,855194	-166,401861
Cgro_1357	0	1	0	47,507132	152,821323
Cgro_1364	0	1	0	54,005572	-131,995699
Cgro_1365	0	1	0	54,254526	-130,342930
Cgro_1366	0	1	0	52,651288	143,311289
Cgro_1367	0,001	0,9989	0,0001	52,739997	143,279883
Cses_1285	0	1	0	57,484210	-152,401160
Cses_1286	0	1	0	57,755290	-152,485230
Ctri_1371	0,1073	0,245	0,6477	48,527499	-53,756384
Ctri_1288	0,0837	0,3474	0,5689	51,965000	-55,365556
Ctri_1370	0,082	0,284	0,634	49,520195	-55,892138
Ctri_1287	0,0797	0,3008	0,6195	51,477500	-56,876111
Cdan_0654	0,2511	0,0452	0,7037	57,723040	-3,294634
Cdan_1067	0,0113	0	0,9887	46,910833	-2,163756
Cdan_1261	0	0	1	53,933333	6,400000
Cdan_1766	0	0	1	48,962456	8,303036
Cdan_1778	0	0	1	42,798818	-9,150195
##########
# DeltaK (Evanno Method)
K	nb of runs	mean LnPData	standard dev.	L'(K)	L''(K)	DeltaK
1	10	-15701509,3800	1971,8080	NA	NA	NA
2	10	-62691316,4800	100089500,4279	-46989807,1000	96588055,9000	0,9650
3	10	-13093067,6800	28309,3883	49598248,8000	49106956,1600	1734,6527
4	10	-12601775,0400	157387,7682	491292,6400	608553,7600	3,8666
5	10	-12719036,1600	505243,9052	-117261,1200	700357229,6300	1386,1765
6	10	-713193526,9100	2211903854,7383	-700474490,7500	1328812317,0100	0,6008
7	10	-84855700,6500	222020295,0511	628337826,2600	2465412347,8200	11,1044
8	10	-1921930222,2100	2350174293,5533	-1837074521,5600	3344559030,5700	1,4231
9	10	-414445713,2000	624621753,4519	1507484509,0100	1912433493,3600	3,0617
10	10	-819394697,5500	1368233465,6951	-404948984,3500	NA	NA
