# Supplementary material for: Evolutionary footprints of a cold relic in a rapidly warming world
Source: eLife. 2021 Dec 21;10:e71572. doi: 10.7554/eLife.71572 (PMC8741218; doi:10.7554/eLife.71572)
Supplement: Figure 4—source data 1. [file elife-71572-fig4-data1.txt]

# 9 WorldClim bioclimatic variables selected for hierarchical cluster analysis
pop	BIO1	BIO5	BIO6	BIO8	BIO9	BIO10	BIO11	BIO18	BIO19
21	98	260	-40	190	16	190	3	222	112
32	67	226	-72	158	-27	158	-27	365	150
33	62	218	-87	152	-24	152	-38	345	160
140	38	181	-104	111	-47	126	-55	347	140
145	16	141	-107	95	-62	95	-67	493	247
148	55	164	-31	9	73	114	-1	274	374
152	83	189	-5	116	50	140	29	173	157
153	23	136	-66	-23	39	88	-33	315	476
156	82	184	-7	134	47	138	29	188	152
159	86	174	10	67	98	135	42	225	322
161	87	185	152	92	209	146	133	335	330
162	33	142	-54	-13	51	97	-23	404	709
163	56	168	-35	7	75	122	-3	315	542
169	8	160	-122	60	-8	109	-82	154	148
193	80	231	-56	167	2	167	-13	369	159
199	73	182	-12	26	119	133	17	276	384
200	60	168	-26	13	105	120	3	307	451
201	62	171	-23	16	82	121	6	251	323
203	51	158	-35	6	68	109	-3	306	457
204	84	182	0	87	104	141	30	256	317
206	86	184	1	64	104	141	32	223	306
207	85	187	1	62	104	141	32	224	292
210	51	131	-13	28	88	102	11	222	314
212	96	238	-8	67	162	162	36	141	274
221	46	162	-42	51	116	116	-13	374	455
267	71	213	-52	152	-1	152	-13	356	181
269	104	253	-15	171	33	187	20	224	154
273	7	139	-108	83	-63	83	-70	470	264
