# Supplementary material for: Evolutionary footprints of a cold relic in a rapidly warming world
Source: eLife. 2021 Dec 21;10:e71572. doi: 10.7554/eLife.71572 (PMC8741218; doi:10.7554/eLife.71572)
Supplement: Figure 4—source data 2. [file elife-71572-fig4-data2.txt]

# geographical distribution of bioclimatic clusters
Pop. no.	Bioclimatic cluster	North	East
21	2	48,0	16,4
32	2	47,8	15,0
33	2	49,0	19,3
140	3	47,7	25,0
145	3	49,2	20,2
148	4	54,7	-2,4
152	1	56,2	-2,7
153	4	57,1	-3,7
156	1	57,7	-3,5
159	1	58,2	-5,3
161	1	56,7	-5,2
162	4	56,5	-4,7
163	4	56,5	-4,3
169	3	69,4	20,3
193	2	48,0	11,9
199	4	54,1	-2,2
200	4	54,2	-2,4
201	4	54,8	-2,3
203	4	55,4	-3,4
204	1	55,4	-4,8
206	1	54,9	-4,4
207	1	54,9	-3,7
210	4	63,8	-21,0
212	1	43,1	-6,3
221	4	57,9	-152,6
267	2	48,0	10,5
269	2	49,0	8,3
273	3	47,0	13,9
