# Supplementary material for: Evolutionary footprints of a cold relic in a rapidly warming world
Source: eLife. 2021 Dec 21;10:e71572. doi: 10.7554/eLife.71572 (PMC8741218; doi:10.7554/eLife.71572)
Supplement: Figure 4—source data 3. [file elife-71572-fig4-data3.txt]

# DAPC result based on all metabolic profiling measurements, grouped by treatment
	LD1	LD2
Glutamic acid	2,10E-01	0,003769158
Myo-inositol	1,98E-01	0,00540771
Proline	1,24E-01	0,002014531
Sorbose	7,21E-02	0,0248723
Serine	5,62E-02	0,000520528
Valine	5,01E-02	0,013881069
Ascorbic acid	4,69E-02	0,202436778
2-Ketoglutaric acid	2,76E-02	0,023412193
Aspartic acid	2,46E-02	0,000627219
Glucopyranose?	1,92E-02	0,01753367
Glycine	1,91E-02	0,019115153
Fructose	1,58E-02	0,008339674
Threonine	1,52E-02	0,003339689
Octadecanoic acid	1,44E-02	0,030724082
Caffeic acid	1,40E-02	0,000626831
Tropine	1,38E-02	0,01604265
Sucrose	1,26E-02	0,000199486
Dehydroascorbic acid	9,71E-03	0,006946011
Glucose, 1,6-anhydro-beta	9,02E-03	0,005426527
RT:20.075 unknown	7,55E-03	0,097051141
Mannose	7,44E-03	0,012950533
1-pyrrline-3-hydroxy-5-carboxylic?	7,18E-03	0,014496498
Alanine	5,64E-03	0,000248577
Saccharic acid	3,70E-03	0,001994331
Butanoic acid, 4-amino	3,29E-03	0,049383199
Phosphoric acid	2,97E-03	0,020120007
Hexanoic acid	1,96E-03	0,086276282
Citric acid	1,55E-03	0,050055651
Ferulic acid	1,20E-03	0,017421227
RT:19.905 unknown	1,03E-03	0,000290795
Ethanolamine	9,60E-04	0,165763188
Fumaric acid	5,32E-04	0,003964902
Glucose	4,80E-04	0,026962419
Asparagine	4,75E-04	0,045339207
Pseudo-tropine	2,14E-04	0,003349525
Threonic acid	1,74E-04	0,00356476
Isoleucine	6,26E-05	0,000190481
Glyceric acid	6,14E-05	0,003263806
Oxalic acid	5,20E-05	0,007873098
Malic acid	2,20E-05	0,004205117
