# Supplementary material for: Evolutionary footprints of a cold relic in a rapidly warming world
Source: eLife. 2021 Dec 21;10:e71572. doi: 10.7554/eLife.71572 (PMC8741218; doi:10.7554/eLife.71572)
Supplement: Appendix 1—figure 2—source data 1. [file elife-71572-app1-fig2-data1.zip › Appendix1figure2_SourceData1.txt]

# Geographical distribution of ploidy levels in documented Cochlearia accessions
UniqueID	Ploidy	North	East
00005	6	50,2833333	19,55
00026	6	52,9766149	0,9735842
00027	6	52,9766149	0,9735842
00028	6	52,9766149	0,9735842
00029	6	52,9766149	0,9735842
00030	8	50,794896	-0,976262
00031	8	50,794896	-0,976262
00032	6	51,885256	-5,269668
00034	4	51,885256	-5,269668
00035	2	50,4705	9,96325
00036	2	51,4501389	8,6219167
00040	4	51,563997	-4,3197
00041	4	51,563997	-4,3197
00042	4	51,563997	-4,3197
00043	6	51,563997	-4,3197
00044	6	51,563997	-4,3197
00047	2	78,805359	17,97659
00048	2	78,805359	17,97659
00049	2	47,930205	16,70083
00053	2	54,5274482	-3,0187754
00054	2	54,060668	-2,1536845
00059	2	54,060668	-2,1536845
00060	4	56,5102262	-4,5794941
00061	4	56,5449045	-4,2208744
00062	4	56,5217071	-4,3013322
00065	4	50,628304	5,575464
00066	4	55,675191	12,625417
00068	4	49,43568	1,096189
00069	4	53,093072	8,760156
00070	4	52,368532	4,889346
00071	4	59,9132694	10,7391112
00074	4	57,902152	11,742903
00075	4	59,3251172	18,0710935
00076	4	59,8594126	17,64112
00077	4	56,5021653	-2,7112743
00078	4	56,212387	-5,522627
00079	4	55,5351387	-5,1274228
00080	4	57,6697309	-2,5276082
00081	4	59,131585	-3,311244
00082	4	53,1403068	-4,2763809
00083	4	53,2971886	-3,0836187
00084	4	51,736469	-5,23551
00085	4	57,538888	-6,230951
00086	4	58,439373	-3,093862
00087	4	59,046698	-3,182737
00089	4	68,957474	33,078239
00091	6	55,677958	12,622796
00092	6	59,824529	22,930825
00093	6	59,848192	22,854555
00094	6	47,327421	5,040281
00095	6	45,179302	5,702568
00096	6	47,208615	-1,549273
00097	6	49,43568	1,096189
00098	6	41,1494512	-8,6107884
00099	6	55,704334	13,19027
00100	6	51,7139578	-3,8458525
00101	6	53,489944	-3,0505625
00102	6	53,3898917	-3,1788086
00103	6	49,9687683	-5,2039246
00104	6	60,143371	-1,019732
00105	6	52,8751914	-4,684129
00110	2	65,510574	-171,731201
00111	2	63,340822	-170,034781
00112	2	79,844812	-91,297301
00113	2	69,5833333	-120,7333333
00114	2	75,096348	-95,150021
00115	2	69,383874	-133,585174
00116	2	68,991653	-53,345447
00117	2	64,7666667	-23,6333333
00118	2	63,8333333	-21,05
00119	2	71,35	-156,3166667
00120	2	68,1166667	-165,9166667
00121	2	68,73805	-166,096845
00122	2	43,518656	145,054728
00123	2	64,083327	-16,122027
00124	2	54,060668	-2,1536845
00125	2	54,060668	-2,1536845
00126	2	54,060668	-2,1536845
00127	2	54,060668	-2,1536845
00128	2	54,060668	-2,1536845
00130	4	57,786389	-4,9297686
00132	4	56,956757	-3,189247
00133	4	56,956757	-3,189247
00134	4	51,286411	-2,760295
00135	4	53,0695	-4,0766
00136	4	53,0695	-4,0766
00137	4	53,0695	-4,0766
00138	4	53,0695	-4,0766
00139	4	57,1131539	-3,6641973
00140	4	57,1131539	-3,6641973
00141	4	56,506918	-4,716773
00142	4	56,506918	-4,716773
00143	4	57,580525	-5,5819472
00144	4	57,580525	-5,5819472
00145	4	57,580525	-5,5819472
00146	2	53,332091	-1,778785
00147	2	53,6537726	-2,4113487
00148	2	53,6537726	-2,4113487
00149	2	54,0729591	-1,9978256
00150	2	54,6744676	-2,4465696
00151	2	54,6044147	-2,0142332
00152	2	54,7155398	-2,3652021
00153	2	54,360833	-2,25199
00155	2	82,698614	-34,29449
00157	2	50,7	6
00158	6	50,2833333	19,55
00159	2	43,45	-4,55
00160	2	43,5666667	-5,45
00161	8	55,5	12,25
00162	8	55,9166667	10,5166667
00163	8	55,4833333	12,2333333
00164	8	49,35	-0,2166667
00165	8	49,2666667	-0,2166667
00166	8	53,6833333	7,4666667
00167	8	53,7	7,9166667
00173	6	47,9666667	10,45
00174	6	47,8833333	10,5333333
00175	6	47,8833333	10,45
00176	6	47,9833333	11,8666667
00177	6	47,7833333	10,3666667
00178	6	47,9166667	10,25
00180	6	47,9	10,35
00181	6	47,8166667	10,35
00182	6	47,9666667	12,3
00183	6	47,8666667	11,8833333
00184	6	47,9	10,3833333
00185	6	55,3333333	15,1
00186	6	55,5	11,1166667
00187	6	58,1666667	21,8
00188	6	50,7333333	1,5
00189	6	49,3333333	-0,25
00190	6	49,5333333	-1,8833333
00191	6	49,5333333	-1,8833333
00192	6	49,6833333	-1,2666667
00193	6	49,6833333	-1,2666667
00194	6	48,7	-4
00195	6	47,5	-2,8333333
00196	6	48,8333333	-3,6
00197	6	50,95	1,8333333
00198	6	53,7333333	7,4166667
00199	6	53,6	6,8333333
00200	6	53,58	6,65
00201	6	52,35	9,4166667
00202	6	52,2	8,5
00203	6	53,7333333	7,1666667
00204	6	55	8,2666667
00205	6	52,8333333	4,65
00206	6	39,4833333	-9,1833333
00207	6	39,466666	-9,1333333
00208	6	55	15
00217	2	63,8333333	-21,05
00219	2	48,0333333	16,1166667
00221	4	55,85	12
00222	4	55,5166667	10,55
00223	4	57,5833333	9,9666667
00224	4	57,3833333	9,6666667
00225	4	55,4	11,1666667
00226	4	61,5	7,5
00227	4	59,05	10,0333333
00228	4	63,8666667	11,35
00229	4	69,9666667	29,5333333
00230	4	63,4666667	10,85
00231	4	70,5333333	30,55
00232	4	58,1666667	-5,3
00233	4	57,6166667	-4,3833333
00234	4	57,6	-5,5166667
00235	4	57,5666667	-6,5833333
00236	4	57,5	-6,45
00237	4	57,7833333	-5,6
00238	4	56,0333333	-3,4166667
00239	4	57,95	-4
00240	4	54,0666667	-2,15
00241	4	54,0833333	-2,2666667
00242	4	57,895766	-5,16142
00243	4	69,5	20,8
00244	4	62,5833333	7,7666667
00245	6	50,2833333	19,55
00246	2	50,7	6
00247	2	48,75	11,6666667
00248	2	48,3833333	10,7
00249	2	51,45	8,6166667
00250	2	50,4666667	9,95
00251	2	47,9666667	12,7166667
00252	2	47,9666667	12,7333333
00253	2	48,4166667	9,6
00254	2	53,0833333	-1,6333333
00255	2	54,7	-2,3333333
00256	6	49	20
00257	2	43,45	-4,55
00258	2	43,5666667	-5,45
00259	8	55,5	12,25
00260	8	55,9166667	10,5166667
00261	8	55,4833333	12,2333333
00262	8	49,35	-0,2166667
00263	8	53,7	7,8
00264	8	54,3333333	10,6666667
00265	8	53,5	8,0833333
00266	8	53,45	8,4666667
00267	6	47,9666667	10,45
00268	6	47,8833333	10,5333333
00269	6	47,8833333	10,45
00270	6	47,9833333	11,8666667
00271	6	47,7833333	10,3666667
00272	6	47,9166667	10,25
00273	6	47,9166667	10,45
00274	6	47,9	10,35
00275	6	47,8166667	10,35
00276	6	47,9666667	12,3
00277	6	47,8666667	11,8833333
00278	6	47,9	10,3833333
00279	6	55	15
00280	6	55,3333333	15,1
00281	6	55,5	11,1166667
00282	6	58,1666667	21,8
00283	6	50,7333333	1,5
00284	6	49,3333333	-0,25
00285	6	49,5333333	-1,8833333
00286	6	49,5333333	-1,8833333
00287	6	49,6833333	-1,2666667
00288	6	49,6833333	-1,2666667
00289	6	48,7	-4
00290	6	47,5	-2,8333333
00291	6	48,8333333	-3,6
00292	6	50,95	1,8333333
00293	6	53,7333333	7,4166667
00294	6	53,6	6,8333333
00295	6	53,9333333	6,7
00296	6	52,35	9,4166667
00297	6	52,2	8,5
00298	6	53,7333333	7,1666667
00299	6	55	8,2666667
00300	6	52,8333333	4,65
00301	6	39,4833333	-9,1833333
00302	6	39,466666	-9,1333333
00303	2	47,0333333	13,9333333
00307	2	63,8333333	-21,05
00309	2	48,0333333	16,1166667
00310	4	57,5833333	9,9666667
00311	4	57,3833333	9,6666667
00312	4	55,85	12
00313	4	55,5166667	10,55
00314	4	55,3833333	11,1666667
00315	4	61,5	7,5
00316	4	59,05	10,0333333
00317	4	63,8666667	11,35
00318	4	69,9666667	29,5333333
00319	4	63,4666667	10,85
00320	4	70,5333333	30,55
00321	4	58,1666667	-5,3
00322	4	57,6166667	-4,3833333
00323	4	57,6	-5,5166667
00324	4	57,5666667	-6,5833333
00325	4	57,5	-6,45
00326	4	57,7833333	-5,6
00327	4	56,0333333	-3,4166667
00328	4	57,95	-4
00329	4	54,0833333	-2,2666667
00330	4	54,0666667	-2,15
00331	4	69,5	20,8
00332	4	62,5833333	7,7666667
00333	4	57,895766	-5,16142
00334	6	50,2833333	19,55
00335	2	50,7	6
00336	2	48,75	11,6666667
00337	2	48,3833333	10,7
00338	2	51,45	8,6166667
00339	2	50,4666667	9,95
00340	2	47,9666667	12,7166667
00341	2	47,9666667	12,7333333
00342	2	48,4166667	9,6
00343	2	53,0833333	-1,6333333
00344	2	54,7	-2,3333333
00345	6	49	20
00346	8	47,65	24,9833333
00347	8	47,65	25,25
00348	2	49,8333333	25,1
00349	2	49,0166667	19,2666667
00350	2	49	19,2833333
00351	6	49,15	20,15
00352	2	48,231428	12,997038
00353	2	48,231428	12,997038
00362	2	43,054171	144,847154
00363	2	52,74	143,27988
00366	2	57,594181	-6,265534
00367	2	57,594181	-6,265534
00368	2	57,594181	-6,265534
00369	2	50,7	6
00370	4	53,083333	6,4
00372	6	51,4196626	4,068992
00373	8	53,431975	6,582508
00374	2	46,711389	7,441111
00379	6	55,853057	10,155504
00380	8	55,568171	12,559214
00381	8	54,672365	11,838054
00382	8	55,27738	11,294304
00383	8	55,220782	11,251686
00385	6	55,189057	11,456697
00386	6	55,298435	14,772419
00387	6	55,568536	12,559999
00388	6	54,672365	11,838054
00389	6	55,941613	11,755549
00390	2	82,2	-32
00391	2	70,776204	-53,097945
00392	2	73,7	56,2166667
00393	2	60,5071376	-45,5377897
00394	2	60,7184729	-46,0279173
00395	2	82,698614	-34,29449
00396	2	65,4175454	-52,8967885
00397	2	60,7184729	-46,0279173
00398	2	74,4666667	-20,5833333
00399	2	65,975893	-21,494714
00400	2	65,975893	-21,494714
00401	4	55,665605	12,014945
00402	4	55,686995	11,838414
00404	4	57,153961	9,327508
00405	4	69,96813	23,270419
00406	4	70,0426254	22,9517074
00407	4	54,364919	-8,4741805
00408	4	53,1538954	-9,2649505
00409	4	51,7671858	-9,7699786
00410	4	54,6044147	-2,0142332
00413	6	47,9666667	12,2333333
00414	6	48,021153	12,22661
00415	6	47,991867	11,856817
00416	6	47,95	11,8483
00417	6	47,9	10,3833333
00418	6	47,9472	11,8476
00419	6	47,972182	11,856618
00420	6	47,947618	11,84827
00421	6	47,8666667	11,8833333
00422	6	47,971317	10,454743
00423	6	47,9	10,35
00424	6	47,871912	10,4705
00425	6	47,9171	10,3903
00426	6	47,916667	10,25
00427	6	47,91963	10,449346
00428	6	47,904	10,446
00429	6	47,9008	10,4504
00430	6	47,8893	10,5323
00431	2	46,95134	13,93578
00432	2	47,8507778	15,3899167
00433	2	47,68134	15,56287
00434	2	47,68086	15,41601
00435	2	47,5426167	15,0919833
00436	2	42,788777	0,056488
00437	2	49,371482	9,619892
00438	2	49,370556	9,715278
00439	2	48,42075	10,6001944
00440	2	48,250268	10,320255
00442	2	49,587833	11,46
00443	2	48,586664	11,33785
00444	2	47,9666667	12,7166667
00445	2	48,403305	11,067816
00446	2	48,389	10,702167
00447	2	47,696745	10,879217
00448	2	49,456415	11,557006
00449	2	50,4705	9,96325
00450	2	43,306118	-1,960364
00451	6	42,465227	-8,941018
00452	2	43,0333333	-6,2333333
00457	8	55,554438	12,903703
00458	8	55,554438	12,903703
00459	10	55,554438	12,903703
00460	4	56,2602878	12,5746657
00461	4	56,423358	12,700714
00462	4	56,2602878	12,5746657
00463	6	56,044048	14,275476
00464	6	55,8199778	13,0304533
00465	8	55,7716614	12,9563659
00466	8	55,7716614	12,9563659
00467	10	55,7716614	12,9563659
00468	4	56,256429	12,523273
00469	4	55,611763	12,603551
00470	8	55,407655	12,845021
00471	6	55,407655	12,845021
00472	4	56,2602878	12,5746657
00473	4	53,083333	6,4
00474	8	53,3613011	5,2159871
00476	2	42,823182	-8,261892
00477	2	54,101122	-2,1638099
00478	2	54,101122	-2,1638099
00479	2	54,101122	-2,1638099
00480	2	54,101122	-2,1638099
00481	2	54,5274482	-3,0187754
00482	2	54,5274482	-3,0187754
00483	2	50,777328	6,573474
00485	4	60,278595	-1,158938
00486	4	60,278595	-1,158938
00487	4	60,1371374	-1,275271
00488	4	59,120038	-2,830497
00489	4	59,127871	-2,829765
00490	4	59,0289	-3,35027
00491	4	59,036938	-3,348674
00492	4	58,847877	-2,87012
00493	4	58,738554	-3,057663
00494	4	57,305569	-6,145142
00495	4	57,280739	-6,057853
00496	4	57,241796	-5,902588
00497	4	57,175473	-5,804112
00498	4	58,553588	-4,076561
00499	4	58,3506588	-6,5192768
00500	4	58,1863148	-6,699998
00501	4	58,515588	-6,2609182
00502	4	58,0929453	-6,6031296
00503	4	57,993933	-7,104848
00505	4	57,013397	-6,27654
00506	4	58,561832	-3,915944
00507	4	58,1168148	-3,6517112
00508	4	58,1168148	-3,6517112
00509	4	56,9691138	-5,8201034
00510	4	69,972869	23,421571
00511	4	68,668829	17,668197
00512	4	68,223235	17,450036
00513	4	68,500696	15,321801
00514	4	69,3912822	20,2678866
00515	4	70,509916	24,128566
00516	4	69,7903789	20,9463114
00517	4	69,6953085	18,8708572
00518	4	71,0349713	27,8517178
00519	4	70,5404756	30,6161765
00520	4	66,43911	13,017304
00521	4	67,139335	14,965132
00522	4	68,252043	16,056645
00523	4	68,2138053	14,4138841
00524	4	68,199753	14,38955
00525	4	68,216373	13,569378
00526	4	68,2113972	13,5189488
00527	4	68,532101	15,738169
00528	4	69,645549	18,9968492
00530	4	71,142289	25,337208
00531	4	71,09843	25,375616
00532	4	69,9717904	29,6378874
00533	4	70,152854	28,86386
00534	4	70,130556	29,009109
00535	4	70,391144	31,138028
00536	4	69,7911294	30,796699
00537	2	64,083327	-16,122027
00538	2	64,401517	-15,148972
00539	2	65,140973	-15,462928
00540	2	65,6600968	-20,2814057
00541	2	78,1759535	15,1126717
00542	2	78,439368	16,573248
00543	2	78,055366	16,973463
00544	2	78,364175	17,016345
00545	2	59,001508	152,66157
00546	2	59,870394	151,684405
00547	2	64,625814	-173,533257
00548	2	66,280646	-170,920253
00549	2	68,871851	170,284084
00550	2	71,196016	-179,480419
00551	2	76,429304	-120,750227
00552	2	75,427687	-115,191193
00553	2	67,684272	-76,299324
00554	2	60,820293	-94,469607
00565	2	47,958889	9,827778
00566	2	48,05083	9,9235
00567	2	48,05083	9,9235
00568	2	43,071833	-6,333333
00569	4	51,283333	-2,75
00570	4	51,283333	-2,75
00571	4	51,283333	-2,75
00572	4	51,283333	-2,75
00573	4	51,283333	-2,75
00574	2	54,737165	-2,351277
00575	2	54,737165	-2,351277
00576	2	54,737165	-2,351277
00577	4	57,106775	-3,659078
00578	4	57,106775	-3,659078
00579	4	57,106775	-3,659078
00580	4	57,106775	-3,659078
00581	2	54,17	-2,34
00582	2	54,17	-2,34
00583	2	54,17	-2,34
00584	2	54,17	-2,34
00585	2	54,17	-2,34
00586	2	54,17	-2,34
00587	4	55,408057	-3,401385
00588	4	55,408057	-3,401385
00589	4	55,408057	-3,401385
00590	4	55,408057	-3,401385
00591	4	55,408057	-3,401385
00592	6	54,893354	-4,384783
00593	6	54,877616	-3,729505
00594	6	54,877616	-3,729505
00595	6	54,877616	-3,729505
00596	4	57,616667	-4,383333
00597	4	57,616667	-4,383333
00598	6	47,991867	11,85681
00599	6	47,971317	10,454743
00600	6	47,971317	10,454743
00601	6	47,971317	10,454743
00602	8	47,65	24,983
00603	8	47,65	24,983
00604	8	47,9	24,5
00605	8	47,65	24,983
00606	6	46,910833	-2,163756
00607	6	46,910833	-2,163756
00608	6	46,910833	-2,163756
00609	2	63,816667	-21,033333
00610	2	63,816667	-21,033333
00611	2	48	16,43333
00612	4	56,533072	-4,724218
00613	4	56,533072	-4,724218
00614	4	56,533072	-4,724218
00615	4	56,533072	-4,724218
00616	4	56,533072	-4,724218
00617	4	56,53788	-4,291608
00618	4	56,53788	-4,291608
00619	4	56,53788	-4,291608
00620	4	56,53788	-4,291608
00621	4	56,53788	-4,291608
00622	6	55,22599	-4,861633
00623	4	69,366667	20,216667
00624	4	69,366667	20,216667
00625	6	51,3281173	-3,0344457
00626	6	51,3281173	-3,0344457
00627	4	56,186968	-2,812142
00628	4	56,186968	-2,812142
00629	4	56,24119	-2,651395
00630	4	56,24119	-2,651395
00631	4	56,24119	-2,651395
00632	4	57,59621	-3,83835
00633	4	55,40545	-4,761227
00634	4	55,40545	-4,761227
00635	2	47,889667	15,467667
00636	2	47,855	15,387333
00637	2	47,671983	15,4762
00638	2	47,683333	15,558333
00639	2	47,836167	15,017
00640	2	47,8505	15,387167
00641	2	49,370556	9,715278
00642	2	45,127717	26,11533
00643	2	45,127717	26,11533
00644	2	45,127717	26,11533
00645	2	45,127717	26,11533
00646	2	45,127717	26,11533
00649	2	54,1	-2,175
00650	2	54,1	-2,175
00651	2	54,1	-2,175
00652	2	54,785846	-2,341452
00653	2	54,073593	-1,818443
00654	4	57,704068	-3,495818
00655	4	57,704068	-3,495818
00656	4	57,704068	-3,495818
00657	4	58,010304	-3,847068
00658	4	58,010304	-3,847068
00659	4	58,010304	-3,847068
00660	4	58,167536	-5,310338
00661	4	57,901323	-5,168667
00662	4	57,901323	-5,168667
00663	4	56,687867	-5,184737
00664	4	56,687867	-5,184737
00665	4	56,687867	-5,184737
00666	6	56,2212	-2,6985
00667	6	56,2212	-2,6985
00668	6	49,18361	20,065
00669	6	49,15	20,15
00670	6	49,15	20,15
00671	2	63,816667	-21,033333
00672	2	63,816667	-21,033333
00673	2	63,816667	-21,033333
00674	2	63,816667	-21,033333
00675	2	57,84574	-152,627175
00678	2	57,754783	-152,482748
