# Supplementary material for: Evolutionary footprints of a cold relic in a rapidly warming world
Source: eLife. 2021 Dec 21;10:e71572. doi: 10.7554/eLife.71572 (PMC8741218; doi:10.7554/eLife.71572)
Supplement: Appendix 1—figure 4—source data 2. [file elife-71572-app1-fig4-data2.zip › Appendix1figure4_SourceData2.txt]

# Measured 2C values (in picograms) of Cochlearia samples excluding short-lived arctic diploids and the annual C. danica as putative outlier samples as used for rank correlation analyses (2C value / total chromosome number)
PopID	PlantID	2n	2C
1	HEID112955	12	0,78
1	HEID112956	12	0,78
1	HEID112957	12	0,8
1	Heid112962	12	0,81
1	HEID112959	12	0,8
10	HEID112986	27	1,75
10	HEID112864	27	1,71
10	HEID112859	27	1,72
10	HEID112863	27	1,6
21	HEID106724-2	12	0,74
21	HEID109699-1	12	0,75
139	HEID112995	50	2,61
140	HEID106723-5	50	3,09
145	HEID112992	41	2,1
148	HEID113039	12	0,83
148	HEID113042	12	0,86
150	HEID112846	25	1,61
151	HEID112824	25	1,48
151	HEID112817	25	1,51
152	HEID112809	42	1,48
157	HEID112951	32	1,66
157	HEID112945	32	1,81
158	HEID112934	24,5	1,45
158	HEID112932	24	1,46
160	HEID112928	28	1,57
160	Cscot_1332	28	1,45
161	HEID112937	24	1,48
162	HEID112894	24	1,54
162	HEID112892	24	1,55
162	HEID112895	24	1,55
163	HEID112725	27	1,52
163	HEID112904	27	1,73
163	HEID112903	27	1,69
163	HEID112901	27	1,72
167	HEID108776	45	2,42
199	HEID112868	13	0,81
199	HEID112870	13	0,87
200	HEID112876	12	0,75
200	HEID112878	12	0,83
200	HEID112872	12	0,82
200	HEID112874	12	0,83
200	HEID112877	12	0,81
200	HEID112880	12	0,8
203	HEID112850	24	1,69
203	Calp_1352	24	1,53
203	HEID112849	24	1,53
203	HEID112987	24	1,52
204	HEID112772	24	1,43
205	HEID112788	39	2,29
207	HEID112826	39	2,24
266	HEID112978	24	1,56
267	HEID113056	36	2,28
267	HEID113058	36	2,26
273	HEID125647	12	0,77
273	HEID125646	12	0,78
274	HEID125644	12	0,87
274	HEID125645	12	0,86
292	HEID006209	25	1,61
293	HEID006210	26	1,6
