# Supplementary material for: Evolutionary footprints of a cold relic in a rapidly warming world
Source: eLife. 2021 Dec 21;10:e71572. doi: 10.7554/eLife.71572 (PMC8741218; doi:10.7554/eLife.71572)
Supplement: Appendix 1—figure 6—source data 1. [file elife-71572-app1-fig6-data1.zip › Appendix1figure6_SourceData1.txt]

### Best-scoring ML tree based on (nearly) complete plastid genomes and generated in RAxML with 1000 rapid bootstraps


(((Ctri_1288:0.00000055179434610022,Ctri_1371:0.00001672464175967478)100:0.00114325272981717586,((Cdan_1778:0.00093276364965448133,((Cbor_1015:0.00000055179434610022,Cbor_1063:0.00000055179434610022)100:0.00009862134694838681,(Coff_1364:0.00002490460380706011,((Cses_1286:0.00000055179434610022,Cses_1285:0.00007391849981371091)88:0.00001631203151778568,Coff_1365:0.00006534700585428057)66:0.00000055179434610022)100:0.00015600024618988705)100:0.00044685907653570694)99:0.00009253104527737604,((((((Cisla_1233:0.00001679302344883858,Coff_1289:0.00003593158302876197)100:0.00015183503775723534,(Cgro_0474:0.00032595303690106323,(Ctri_1370:0.00000853699993114126,Ctri_1287:0.00001669920188935824)100:0.00005876605016382857)100:0.00016146514966435682)49:0.00000055179434610022,((((Cpol_1016:0.00000854314879093780,Cpyr_0456:0.00010105846787152693)95:0.00000884695374516740,Cpyr_1058:0.00004082309070168664)100:0.00015976743301838260,(Cpyr_0252a:0.00009805405472692482,(((Cpyr_1442:0.00001630970602262740,Cpyr_0699:0.00000055179434610022)100:0.00006521198992861558,(((Cbav_1207:0.00000856519206016531,Cpyr_0198:0.00002460574198934799)63:0.00000853650126947685,(Cpyr_0560:0.00001660868696630178,Cbav_1208:0.00000831437464558961)53:0.00000055179434610022)81:0.00000055179434610022,Cpyr_0506:0.00002441978485144068)99:0.00004888903478684117)99:0.00004082650460984958,((Cmac_1022:0.00007341857702786194,Cscot_0963:0.00004076877730944753)85:0.00000853697186824115,((Cexc_1253:0.00006538594537018448,((Cpyr_1537:0.00000055179434610022,Cpyr_0396:0.00000055179434610022)100:0.00003262094082216624,Cpyr_0310:0.00006619135685838115)80:0.00000831446758523594)92:0.00001630090387498585,Cpyr_0106:0.00005728874647470865)90:0.00001670602407638943)100:0.00005707955124286854)64:0.00001669424625363204)35:0.00000055179434610022)100:0.00007341781987166040,(((Coff_1367:0.00000855909513779217,Coff_1366:0.00000055179434610022)100:0.00011443389291543653,((Coff_1357:0.00008969955920973711,(Cgro_1764:0.00000883215289402720,Cisla_1765:0.00004054795332124621)74:0.00001673821294220684)97:0.00001658942280917674,Cgro_1038:0.00007363130117318223)99:0.00002447460248806660)100:0.00017175717068212986,(Cpyr_1053:0.00014791026302240083,(Cexc_0297:0.00015274512957995216,Cpyr_0021:0.00007425239670339924)73:0.00002582759398152533)100:0.00008070515488771551)46:0.00000055179434610022)24:0.00000055179434610022)76:0.00001629926813362820,((Caes_0160:0.00018751997782789990,Cscot_1009:0.00004893417361933633)100:0.00008971093723894599,(Cpyr_0260:0.00014705780591466199,(Caes_0741:0.00023783617176801155,((Calp_0165:0.00008156681708234960,((Cmica_0979:0.00001674080324699263,Cmica_0983:0.00003300148058520822)100:0.00004117114691855415,Coff_1073:0.00010597374229824521)100:0.00006525279235461943)99:0.00002485692464718874,(((Cdan_1261:0.00003262331468701449,(Cang_1157:0.00002444740356614127,Cdan_0654:0.00002461286391697750)70:0.00000055179434610022)99:0.00004074836797932023,(Coff_1012:0.00000055179434610022,((Calp_1127:0.00001670990444842563,(Cpyr_1552:0.00001629714752174977,Calp_0759:0.00002484310186655104)33:0.00000055179434610022)62:0.00000853467823059754,Calp_0828:0.00000831462014962880)61:0.00000853473438101575)100:0.00007338630133289919)95:0.00002445827116560274,Cpyr_1211:0.00013873118754250378)86:0.00000853866459080319)93:0.00000058517054851059)75:0.00003214322500584529)71:0.00001669480720746498)98:0.00003261025701713685)95:0.00001796934706678001,(Ctat_1017:0.00013056254264616824,(Ctat_1290:0.00003510771854911198,Ctat_1306:0.00001670372748241941)100:0.00007104639274315715)100:0.00019434012731508904)99:0.00008144729124601235,(Cdan_1067:0.00001671080321236876,((Coff_1024:0.00000055179434610022,Cdan_1766:0.00001630622571408246)69:0.00000854276539307619,Cang_1023:0.00002486863717382555)35:0.00000055179434610022)100:0.00038582718686736467)100:0.00017959555203629182)98:0.00015245632782260931)100:0.00684105164685044637,((Iacau_1072:0.01417722845951375349,Iabu_1074:0.01028579463418565106)100:0.00140245523332306241,Imega_1776:0.00494679720416921036)100:0.00684105164685044637);
