# Supplementary material for: Evolutionary footprints of a cold relic in a rapidly warming world
Source: eLife. 2021 Dec 21;10:e71572. doi: 10.7554/eLife.71572 (PMC8741218; doi:10.7554/eLife.71572)
Supplement: Appendix 1—figure 7—source data 1. [file elife-71572-app1-fig7-data1.zip › Appendix1figure7_SourceData1.txt]

### Best-scoring ML tree based on partial mitochondrial genomes and generated in RAxML with 1000 rapid bootstraps


(((Ctri_1371:0.00090209593396579609,Ctri_1288:0.00094274840664480559)100:0.01172980893342103793,(Cdan_1778:0.01974884804369878358,((Ctri_1370:0.00063993839155692702,Ctri_1287:0.00081212133318676991)100:0.00214800236859451037,(((((((Cpyr_0699:0.00195515698861618327,Cpyr_1442:0.00061791773379471884)46:0.00062944217512747710,(((Cexc_1253:0.00075571477393776565,Cpyr_0310:0.00083590922698593821)36:0.00072146711181362959,((Cpyr_0396:0.00062426327704961807,Cpyr_1537:0.00000045784450233602)82:0.00082851837391810545,Cpyr_0106:0.00082021224237451170)48:0.00000045784450233602)28:0.00061828264634726548,((Cbav_1207:0.00062918197046640421,Cpyr_0198:0.00051553650835421379)84:0.00074475797726061279,(Cpyr_0506:0.00314804041090072963,(Cpyr_0560:0.00063919930374699524,Cbav_1208:0.00089941106550064215)79:0.00095426530835159994)38:0.00051858781481044268)37:0.00048107475016578952)17:0.00044119337929549479)34:0.00087110785881070699,(Cpyr_252a:0.00172480449269403566,(Cpyr_0456:0.00234491013899124513,(Cpol_1016:0.00108764328462335408,Cpyr_1058:0.00065118401672628395)80:0.00041291022833420143)92:0.00125055341869126152)50:0.00021697953441726029)26:0.00065825996265139709,Csco_0963:0.00505253072865397175)54:0.00071173286322115262,((((((((Cpyr_1552:0.00126499204352373881,(Coff_1012:0.00081275255093389619,(Cdan_0654:0.01225947599936403135,(Cang_1157:0.00022371568763533044,Cdan_1261:0.00054040877557614316)96:0.00056199929132676543)72:0.00043755941536785037)66:0.00027254517618096133)34:0.00021382479150158407,Calp_0828:0.00020912351664929840)21:0.00020641904757805280,(Calp_1127:0.00020890062020910812,Calp_0759:0.00000045784450233602)90:0.00062360315158747838)68:0.00063309376997804654,(Calp_0165:0.00230165930352365126,(Coff_1073:0.00140810687860169000,(Cmic_0979:0.00029063394974743754,Cmic_0983:0.00075604614386672161)52:0.00093237215553460093)96:0.00254639913827016612)53:0.00020575564807263780)63:0.00042283490675043854,(Caes_0741:0.00576153408299662304,Cpyr_1211:0.00295900573593941424)31:0.00017818198023164002)78:0.00069999708366045752,Cpyr_0260:0.00145986079738098405)40:0.00022963521088181774,Csco_1009:0.00104290136831357966)55:0.00068863825709526022,(((Ctat_1290:0.00023923172856944733,Ctat_1306:0.00170826561776330019)100:0.00308225713818854235,((Cbor_1063:0.00170375821444332864,((Cses_1286:0.00268337964534081600,Cses_1285:0.00268007566121473495)88:0.00178389267728670266,(Coff_1365:0.00164903102149634509,Coff_1364:0.00137483248357507114)93:0.00069756853043852565)100:0.01169165106654745760)100:0.00435105683591877415,(Cang_1023:0.00127246105687731071,(Cdan_1067:0.00169987029131123731,(Cdan_1766:0.00065597646877302274,Coff_1024:0.00064587240297980233)37:0.00021959195050202471)13:0.00045866928741137870)100:0.00336159857396732369)68:0.00164069342691805530)46:0.00149128504100280810,Cisl_1233:0.00206043873134181647)14:0.00030721522412921004)4:0.00024411660508101132)26:0.00060584540635339509,((Cgro_1764:0.00065236067452287348,(Cisl_1765:0.00000045784450233602,Coff_1357:0.00091044029512612871)69:0.00043583228621555330)68:0.00043246302242521762,((Coff_1367:0.00048519454988788717,Coff_1366:0.00044706098267697743)100:0.00402992120817629706,Cgro_1038:0.00064757371984547547)72:0.00000045784450233602)99:0.00309452807934407128)21:0.00061318819167362475,(Cpyr_0021:0.00258848125437347726,Cpyr_1053:0.00063628544456988698)32:0.00020755738697652993)19:0.00020638330946954125)67:0.00292828683495432573)44:0.00067210635829826248):0.24599344920749716126,Imeg_1776:0.24599344920749716126);
