# Supplementary material for: Evolutionary footprints of a cold relic in a rapidly warming world
Source: eLife. 2021 Dec 21;10:e71572. doi: 10.7554/eLife.71572 (PMC8741218; doi:10.7554/eLife.71572)
Supplement: Appendix 1—figure 8—source data 1. [file elife-71572-app1-fig8-data1.zip › Appendix1figure8_SourceData1.txt]

<?xml version="1.0" encoding="UTF-8"?><nex:nexml xmlns:nex="http://www.nexml.org/2009" xmlns="http://www.nexml.org/2009" xmlns:rdf="http://www.w3.org/1999/02/22-rdf-syntax-ns#" xmlns:xsd="http://www.w3.org/2001/XMLSchema#" xmlns:xsi="http://www.w3.org/2001/XMLSchema-instance" generator="org.nexml.model.impl.DocumentImpl" version="0.9">
  <otus id="otus1"/>
  <trees id="trees2" otus="otus1">
    <tree about="#tree3" id="tree3" label="[1]Tree1" xsi:type="nex:FloatTree">
      <meta content="angle:0.0 scaleX:10.0 scaleY:14.120689 flipH:0 flipV:0 leftMargin:162 rightMargin:162 topMargin:509 bottomMargin:509;" datatype="xsd:string" id="meta379" property="trans" xsi:type="nex:LiteralMeta"/>
      <meta content="" datatype="xsd:string" id="meta378" property="collapsed" xsi:type="nex:LiteralMeta"/>
      <meta content="false" datatype="xsd:boolean" id="meta377" property="radiallabels" xsi:type="nex:LiteralMeta"/>
      <meta content="true" datatype="xsd:boolean" id="meta376" property="sparselabels" xsi:type="nex:LiteralMeta"/>
      <meta content="false" datatype="xsd:boolean" id="meta375" property="toscale" xsi:type="nex:LiteralMeta"/>
      <meta content="RectangularCladogram" datatype="xsd:string" id="meta374" property="drawer" xsi:type="nex:LiteralMeta"/>
      <meta content="true" datatype="xsd:boolean" id="meta373" property="embellished" xsi:type="nex:LiteralMeta"/>
      <meta content="node6" datatype="xsd:string" id="meta372" property="root" xsi:type="nex:LiteralMeta"/>
      <meta content=" fg=0 0 0 w=1 sh=1 dr=1 lc=0 0 0 lk=null lx=0 ly=0 ll=11 lv=1;" datatype="xsd:string" id="meta5" property="default_edge_format" xsi:type="nex:LiteralMeta"/>
      <meta content=" nh=2 nw=2 fg=0 0 0 bg=255 255 255 w=1 sh=0 fx=1 lc=0 0 0 lk=null lx=0 ly=0 ll=3 lv=1;" datatype="xsd:string" id="meta4" property="default_node_format" xsi:type="nex:LiteralMeta"/>
      <node about="#node6" id="node6">
        <meta content=" x=-10.0 y=17.582031;" datatype="xsd:string" id="meta7" property="format" xsi:type="nex:LiteralMeta"/>
      </node>
      <node about="#node8" id="node8" label="Imega_1776">
        <meta content=" x=0.0 y=1.0 ll=7;" datatype="xsd:string" id="meta9" property="format" xsi:type="nex:LiteralMeta"/>
      </node>
      <node about="#node10" id="node10">
        <meta content=" x=-9.0 y=34.164062 ll=7;" datatype="xsd:string" id="meta11" property="format" xsi:type="nex:LiteralMeta"/>
      </node>
      <node about="#node12" id="node12">
        <meta content=" x=-8.0 y=9.828125 ll=7;" datatype="xsd:string" id="meta13" property="format" xsi:type="nex:LiteralMeta"/>
      </node>
      <node about="#node14" id="node14">
        <meta content=" x=-3.0 y=3.125 ll=7;" datatype="xsd:string" id="meta15" property="format" xsi:type="nex:LiteralMeta"/>
      </node>
      <node about="#node16" id="node16" label="Cdan_1778">
        <meta content=" x=0.0 y=2.0 ll=7;" datatype="xsd:string" id="meta17" property="format" xsi:type="nex:LiteralMeta"/>
      </node>
      <node about="#node18" id="node18">
        <meta content=" x=-2.0 y=4.25 ll=7;" datatype="xsd:string" id="meta19" property="format" xsi:type="nex:LiteralMeta"/>
      </node>
      <node about="#node20" id="node20" label="Cbor_1063">
        <meta content=" x=0.0 y=3.0 ll=7;" datatype="xsd:string" id="meta21" property="format" xsi:type="nex:LiteralMeta"/>
      </node>
      <node about="#node22" id="node22">
        <meta content=" x=-1.0 y=5.5 ll=7;" datatype="xsd:string" id="meta23" property="format" xsi:type="nex:LiteralMeta"/>
      </node>
      <node about="#node24" id="node24" label="Coff_1364">
        <meta content=" x=0.0 y=4.0 ll=7;" datatype="xsd:string" id="meta25" property="format" xsi:type="nex:LiteralMeta"/>
      </node>
      <node about="#node26" id="node26" label="Coff_1365">
        <meta content=" x=0.0 y=5.0 ll=7;" datatype="xsd:string" id="meta27" property="format" xsi:type="nex:LiteralMeta"/>
      </node>
      <node about="#node28" id="node28" label="Cses_1286">
        <meta content=" x=0.0 y=6.0 ll=7;" datatype="xsd:string" id="meta29" property="format" xsi:type="nex:LiteralMeta"/>
      </node>
      <node about="#node30" id="node30" label="Cses_1285">
        <meta content=" x=0.0 y=7.0 ll=7;" datatype="xsd:string" id="meta31" property="format" xsi:type="nex:LiteralMeta"/>
      </node>
      <node about="#node48" id="node48">
        <meta content=" x=-7.0 y=16.53125 ll=7;" datatype="xsd:string" id="meta49" property="format" xsi:type="nex:LiteralMeta"/>
      </node>
      <node about="#node50" id="node50">
        <meta content=" x=-1.0 y=9.5 ll=7;" datatype="xsd:string" id="meta51" property="format" xsi:type="nex:LiteralMeta"/>
      </node>
      <node about="#node52" id="node52" label="Cdan_1067">
        <meta content=" x=0.0 y=8.0 ll=7;" datatype="xsd:string" id="meta53" property="format" xsi:type="nex:LiteralMeta"/>
      </node>
      <node about="#node54" id="node54" label="Cdan_1766">
        <meta content=" x=0.0 y=9.0 ll=7;" datatype="xsd:string" id="meta55" property="format" xsi:type="nex:LiteralMeta"/>
      </node>
      <node about="#node56" id="node56" label="Coff_1024">
        <meta content=" x=0.0 y=10.0 ll=7;" datatype="xsd:string" id="meta57" property="format" xsi:type="nex:LiteralMeta"/>
      </node>
      <node about="#node58" id="node58" label="Cang_1023">
        <meta content=" x=0.0 y=11.0 ll=7;" datatype="xsd:string" id="meta59" property="format" xsi:type="nex:LiteralMeta"/>
      </node>
      <node about="#node68" id="node68">
        <meta content=" x=-6.0 y=23.5625 ll=7;" datatype="xsd:string" id="meta69" property="format" xsi:type="nex:LiteralMeta"/>
      </node>
      <node about="#node70" id="node70">
        <meta content=" x=-1.0 y=12.5 ll=7;" datatype="xsd:string" id="meta71" property="format" xsi:type="nex:LiteralMeta"/>
      </node>
      <node about="#node72" id="node72" label="Ctat_1290">
        <meta content=" x=0.0 y=12.0 ll=7;" datatype="xsd:string" id="meta73" property="format" xsi:type="nex:LiteralMeta"/>
      </node>
      <node about="#node74" id="node74" label="Ctat_1306">
        <meta content=" x=0.0 y=13.0 ll=7;" datatype="xsd:string" id="meta75" property="format" xsi:type="nex:LiteralMeta"/>
      </node>
      <node about="#node80" id="node80">
        <meta content=" x=-5.0 y=34.625 ll=7;" datatype="xsd:string" id="meta81" property="format" xsi:type="nex:LiteralMeta"/>
      </node>
      <node about="#node82" id="node82">
        <meta content=" x=-1.0 y=14.5 ll=7;" datatype="xsd:string" id="meta83" property="format" xsi:type="nex:LiteralMeta"/>
      </node>
      <node about="#node84" id="node84" label="Ctri_1287">
        <meta content=" x=0.0 y=14.0 ll=7;" datatype="xsd:string" id="meta85" property="format" xsi:type="nex:LiteralMeta"/>
      </node>
      <node about="#node86" id="node86" label="Ctri_1370">
        <meta content=" x=0.0 y=15.0 ll=7;" datatype="xsd:string" id="meta87" property="format" xsi:type="nex:LiteralMeta"/>
      </node>
      <node about="#node92" id="node92">
        <meta content=" x=-3.0 y=23.75 ll=7;" datatype="xsd:string" id="meta93" property="format" xsi:type="nex:LiteralMeta"/>
      </node>
      <node about="#node94" id="node94">
        <meta content=" x=-2.0 y=18.25 ll=7;" datatype="xsd:string" id="meta95" property="format" xsi:type="nex:LiteralMeta"/>
      </node>
      <node about="#node96" id="node96">
        <meta content=" x=-1.0 y=16.5 ll=7;" datatype="xsd:string" id="meta97" property="format" xsi:type="nex:LiteralMeta"/>
      </node>
      <node about="#node98" id="node98" label="Cpyr_0699">
        <meta content=" x=0.0 y=16.0 ll=7;" datatype="xsd:string" id="meta99" property="format" xsi:type="nex:LiteralMeta"/>
      </node>
      <node about="#node100" id="node100" label="Cpyr_1442">
        <meta content=" x=0.0 y=17.0 ll=7;" datatype="xsd:string" id="meta101" property="format" xsi:type="nex:LiteralMeta"/>
      </node>
      <node about="#node106" id="node106">
        <meta content=" x=-1.0 y=20.0 ll=7;" datatype="xsd:string" id="meta107" property="format" xsi:type="nex:LiteralMeta"/>
      </node>
      <node about="#node108" id="node108" label="Cbav_1207">
        <meta content=" x=0.0 y=18.0 ll=7;" datatype="xsd:string" id="meta109" property="format" xsi:type="nex:LiteralMeta"/>
      </node>
      <node about="#node110" id="node110" label="Cbav_1208">
        <meta content=" x=0.0 y=19.0 ll=7;" datatype="xsd:string" id="meta111" property="format" xsi:type="nex:LiteralMeta"/>
      </node>
      <node about="#node112" id="node112" label="Cpyr_0560">
        <meta content=" x=0.0 y=20.0 ll=7;" datatype="xsd:string" id="meta113" property="format" xsi:type="nex:LiteralMeta"/>
      </node>
      <node about="#node114" id="node114" label="Cpyr_0198">
        <meta content=" x=0.0 y=21.0 ll=7;" datatype="xsd:string" id="meta115" property="format" xsi:type="nex:LiteralMeta"/>
      </node>
      <node about="#node116" id="node116" label="Cpyr_0506">
        <meta content=" x=0.0 y=22.0 ll=7;" datatype="xsd:string" id="meta117" property="format" xsi:type="nex:LiteralMeta"/>
      </node>
      <node about="#node132" id="node132">
        <meta content=" x=-2.0 y=24.25 ll=7;" datatype="xsd:string" id="meta133" property="format" xsi:type="nex:LiteralMeta"/>
      </node>
      <node about="#node134" id="node134">
        <meta content=" x=-1.0 y=23.5 ll=7;" datatype="xsd:string" id="meta135" property="format" xsi:type="nex:LiteralMeta"/>
      </node>
      <node about="#node136" id="node136" label="Cpyr_0456">
        <meta content=" x=0.0 y=23.0 ll=7;" datatype="xsd:string" id="meta137" property="format" xsi:type="nex:LiteralMeta"/>
      </node>
      <node about="#node138" id="node138" label="Cpol_1016">
        <meta content=" x=0.0 y=24.0 ll=7;" datatype="xsd:string" id="meta139" property="format" xsi:type="nex:LiteralMeta"/>
      </node>
      <node about="#node144" id="node144" label="Cpyr_1058">
        <meta content=" x=0.0 y=25.0 ll=7;" datatype="xsd:string" id="meta145" property="format" xsi:type="nex:LiteralMeta"/>
      </node>
      <node about="#node150" id="node150" label="Cpyr_0252a">
        <meta content=" x=0.0 y=26.0 ll=7;" datatype="xsd:string" id="meta151" property="format" xsi:type="nex:LiteralMeta"/>
      </node>
      <node about="#node152" id="node152">
        <meta content=" x=-2.0 y=29.25 ll=7;" datatype="xsd:string" id="meta153" property="format" xsi:type="nex:LiteralMeta"/>
      </node>
      <node about="#node154" id="node154" label="Cexc_1253">
        <meta content=" x=0.0 y=27.0 ll=7;" datatype="xsd:string" id="meta155" property="format" xsi:type="nex:LiteralMeta"/>
      </node>
      <node about="#node156" id="node156" label="Cscot_0963">
        <meta content=" x=0.0 y=28.0 ll=7;" datatype="xsd:string" id="meta157" property="format" xsi:type="nex:LiteralMeta"/>
      </node>
      <node about="#node158" id="node158" label="Cpyr_0106">
        <meta content=" x=0.0 y=29.0 ll=7;" datatype="xsd:string" id="meta159" property="format" xsi:type="nex:LiteralMeta"/>
      </node>
      <node about="#node160" id="node160" label="Cpyr_0310">
        <meta content=" x=0.0 y=30.0 ll=7;" datatype="xsd:string" id="meta161" property="format" xsi:type="nex:LiteralMeta"/>
      </node>
      <node about="#node162" id="node162">
        <meta content=" x=-1.0 y=31.5 ll=7;" datatype="xsd:string" id="meta163" property="format" xsi:type="nex:LiteralMeta"/>
      </node>
      <node about="#node164" id="node164" label="Cpyr_0396">
        <meta content=" x=0.0 y=31.0 ll=7;" datatype="xsd:string" id="meta165" property="format" xsi:type="nex:LiteralMeta"/>
      </node>
      <node about="#node166" id="node166" label="Cpyr_1537">
        <meta content=" x=0.0 y=32.0 ll=7;" datatype="xsd:string" id="meta167" property="format" xsi:type="nex:LiteralMeta"/>
      </node>
      <node about="#node190" id="node190">
        <meta content=" x=-1.0 y=33.5 ll=7;" datatype="xsd:string" id="meta191" property="format" xsi:type="nex:LiteralMeta"/>
      </node>
      <node about="#node192" id="node192" label="Cpyr_1053">
        <meta content=" x=0.0 y=33.0 ll=7;" datatype="xsd:string" id="meta193" property="format" xsi:type="nex:LiteralMeta"/>
      </node>
      <node about="#node194" id="node194" label="Cpyr_0021">
        <meta content=" x=0.0 y=34.0 ll=7;" datatype="xsd:string" id="meta195" property="format" xsi:type="nex:LiteralMeta"/>
      </node>
      <node about="#node200" id="node200">
        <meta content=" x=-4.0 y=42.5 ll=7;" datatype="xsd:string" id="meta201" property="format" xsi:type="nex:LiteralMeta"/>
      </node>
      <node about="#node202" id="node202" label="Cscot_1009">
        <meta content=" x=0.0 y=35.0 ll=7;" datatype="xsd:string" id="meta203" property="format" xsi:type="nex:LiteralMeta"/>
      </node>
      <node about="#node204" id="node204" label="Cpyr_0260">
        <meta content=" x=0.0 y=36.0 ll=7;" datatype="xsd:string" id="meta205" property="format" xsi:type="nex:LiteralMeta"/>
      </node>
      <node about="#node206" id="node206">
        <meta content=" x=-2.0 y=40.0 ll=7;" datatype="xsd:string" id="meta207" property="format" xsi:type="nex:LiteralMeta"/>
      </node>
      <node about="#node208" id="node208">
        <meta content=" x=-1.0 y=38.0 ll=7;" datatype="xsd:string" id="meta209" property="format" xsi:type="nex:LiteralMeta"/>
      </node>
      <node about="#node210" id="node210" label="Cang_1157">
        <meta content=" x=0.0 y=37.0 ll=7;" datatype="xsd:string" id="meta211" property="format" xsi:type="nex:LiteralMeta"/>
      </node>
      <node about="#node212" id="node212" label="Cdan_1261">
        <meta content=" x=0.0 y=38.0 ll=7;" datatype="xsd:string" id="meta213" property="format" xsi:type="nex:LiteralMeta"/>
      </node>
      <node about="#node214" id="node214" label="Cdan_0654">
        <meta content=" x=0.0 y=39.0 ll=7;" datatype="xsd:string" id="meta215" property="format" xsi:type="nex:LiteralMeta"/>
      </node>
      <node about="#node222" id="node222">
        <meta content=" x=-1.0 y=42.0 ll=7;" datatype="xsd:string" id="meta223" property="format" xsi:type="nex:LiteralMeta"/>
      </node>
      <node about="#node224" id="node224" label="Cpyr_1552">
        <meta content=" x=0.0 y=40.0 ll=7;" datatype="xsd:string" id="meta225" property="format" xsi:type="nex:LiteralMeta"/>
      </node>
      <node about="#node226" id="node226" label="Calp_1127">
        <meta content=" x=0.0 y=41.0 ll=7;" datatype="xsd:string" id="meta227" property="format" xsi:type="nex:LiteralMeta"/>
      </node>
      <node about="#node228" id="node228" label="Calp_0759">
        <meta content=" x=0.0 y=42.0 ll=7;" datatype="xsd:string" id="meta229" property="format" xsi:type="nex:LiteralMeta"/>
      </node>
      <node about="#node230" id="node230" label="Calp_0828">
        <meta content=" x=0.0 y=43.0 ll=7;" datatype="xsd:string" id="meta231" property="format" xsi:type="nex:LiteralMeta"/>
      </node>
      <node about="#node232" id="node232" label="Coff_1012">
        <meta content=" x=0.0 y=44.0 ll=7;" datatype="xsd:string" id="meta233" property="format" xsi:type="nex:LiteralMeta"/>
      </node>
      <node about="#node248" id="node248" label="Caes_0741">
        <meta content=" x=0.0 y=45.0 ll=7;" datatype="xsd:string" id="meta249" property="format" xsi:type="nex:LiteralMeta"/>
      </node>
      <node about="#node250" id="node250">
        <meta content=" x=-3.0 y=47.125 ll=7;" datatype="xsd:string" id="meta251" property="format" xsi:type="nex:LiteralMeta"/>
      </node>
      <node about="#node252" id="node252" label="Calp_0165">
        <meta content=" x=0.0 y=46.0 ll=7;" datatype="xsd:string" id="meta253" property="format" xsi:type="nex:LiteralMeta"/>
      </node>
      <node about="#node254" id="node254">
        <meta content=" x=-2.0 y=48.25 ll=7;" datatype="xsd:string" id="meta255" property="format" xsi:type="nex:LiteralMeta"/>
      </node>
      <node about="#node256" id="node256">
        <meta content=" x=-1.0 y=47.5 ll=7;" datatype="xsd:string" id="meta257" property="format" xsi:type="nex:LiteralMeta"/>
      </node>
      <node about="#node258" id="node258" label="Cmica_0979">
        <meta content=" x=0.0 y=47.0 ll=7;" datatype="xsd:string" id="meta259" property="format" xsi:type="nex:LiteralMeta"/>
      </node>
      <node about="#node260" id="node260" label="Cmica_0983">
        <meta content=" x=0.0 y=48.0 ll=7;" datatype="xsd:string" id="meta261" property="format" xsi:type="nex:LiteralMeta"/>
      </node>
      <node about="#node266" id="node266" label="Coff_1073">
        <meta content=" x=0.0 y=49.0 ll=7;" datatype="xsd:string" id="meta267" property="format" xsi:type="nex:LiteralMeta"/>
      </node>
      <node about="#node276" id="node276" label="Cpyr_1211">
        <meta content=" x=0.0 y=50.0 ll=7;" datatype="xsd:string" id="meta277" property="format" xsi:type="nex:LiteralMeta"/>
      </node>
      <node about="#node290" id="node290" label="Cisla_1233">
        <meta content=" x=0.0 y=51.0 ll=7;" datatype="xsd:string" id="meta291" property="format" xsi:type="nex:LiteralMeta"/>
      </node>
      <node about="#node292" id="node292">
        <meta content=" x=-3.0 y=54.75 ll=7;" datatype="xsd:string" id="meta293" property="format" xsi:type="nex:LiteralMeta"/>
      </node>
      <node about="#node294" id="node294">
        <meta content=" x=-2.0 y=53.0 ll=7;" datatype="xsd:string" id="meta295" property="format" xsi:type="nex:LiteralMeta"/>
      </node>
      <node about="#node296" id="node296" label="Cgro_1038">
        <meta content=" x=0.0 y=52.0 ll=7;" datatype="xsd:string" id="meta297" property="format" xsi:type="nex:LiteralMeta"/>
      </node>
      <node about="#node298" id="node298">
        <meta content=" x=-1.0 y=54.0 ll=7;" datatype="xsd:string" id="meta299" property="format" xsi:type="nex:LiteralMeta"/>
      </node>
      <node about="#node300" id="node300" label="Coff_1357">
        <meta content=" x=0.0 y=53.0 ll=7;" datatype="xsd:string" id="meta301" property="format" xsi:type="nex:LiteralMeta"/>
      </node>
      <node about="#node302" id="node302" label="Cisla_1765">
        <meta content=" x=0.0 y=54.0 ll=7;" datatype="xsd:string" id="meta303" property="format" xsi:type="nex:LiteralMeta"/>
      </node>
      <node about="#node304" id="node304" label="Cgro_1764">
        <meta content=" x=0.0 y=55.0 ll=7;" datatype="xsd:string" id="meta305" property="format" xsi:type="nex:LiteralMeta"/>
      </node>
      <node about="#node316" id="node316">
        <meta content=" x=-1.0 y=56.5 ll=7;" datatype="xsd:string" id="meta317" property="format" xsi:type="nex:LiteralMeta"/>
      </node>
      <node about="#node318" id="node318" label="Coff_1367">
        <meta content=" x=0.0 y=56.0 ll=7;" datatype="xsd:string" id="meta319" property="format" xsi:type="nex:LiteralMeta"/>
      </node>
      <node about="#node320" id="node320" label="Coff_1366">
        <meta content=" x=0.0 y=57.0 ll=7;" datatype="xsd:string" id="meta321" property="format" xsi:type="nex:LiteralMeta"/>
      </node>
      <node about="#node354" id="node354">
        <meta content=" x=-1.0 y=58.5 ll=7;" datatype="xsd:string" id="meta355" property="format" xsi:type="nex:LiteralMeta"/>
      </node>
      <node about="#node356" id="node356" label="Ctri_1288">
        <meta content=" x=0.0 y=58.0 ll=7;" datatype="xsd:string" id="meta357" property="format" xsi:type="nex:LiteralMeta"/>
      </node>
      <node about="#node358" id="node358" label="Ctri_1371">
        <meta content=" x=0.0 y=59.0 ll=7;" datatype="xsd:string" id="meta359" property="format" xsi:type="nex:LiteralMeta"/>
      </node>
      <edge about="#edge32" id="edge32" length="2.490460381E-5" source="node22" target="node24">
        <meta content=" ip= &lt; -1.0 4.0&gt; dr=1;" datatype="xsd:string" id="meta33" property="format" xsi:type="nex:LiteralMeta"/>
      </edge>
      <edge about="#edge34" id="edge34" length="6.58988002E-5" source="node22" target="node26">
        <meta content=" ip= &lt; -1.0 5.0&gt; dr=1;" datatype="xsd:string" id="meta35" property="format" xsi:type="nex:LiteralMeta"/>
      </edge>
      <edge about="#edge36" id="edge36" length="1.741562021E-5" source="node22" target="node28">
        <meta content=" ip= &lt; -1.0 6.0&gt; dr=1;" datatype="xsd:string" id="meta37" property="format" xsi:type="nex:LiteralMeta"/>
      </edge>
      <edge about="#edge38" id="edge38" length="9.078232568E-5" source="node22" target="node30">
        <meta content=" ip= &lt; -1.0 7.0&gt; dr=1;" datatype="xsd:string" id="meta39" property="format" xsi:type="nex:LiteralMeta"/>
      </edge>
      <edge about="#edge40" id="edge40" length="9.917314129E-5" source="node18" target="node20">
        <meta content=" ip= &lt; -2.0 3.0&gt; dr=1;" datatype="xsd:string" id="meta41" property="format" xsi:type="nex:LiteralMeta"/>
      </edge>
      <edge about="#edge42" id="edge42" length="1.560002462E-4" source="node18" target="node22">
        <meta content=" ip= &lt; -2.0 5.5&gt; dr=1;" datatype="xsd:string" id="meta43" property="format" xsi:type="nex:LiteralMeta"/>
      </edge>
      <edge about="#edge44" id="edge44" length="9.327636497E-4" source="node14" target="node16">
        <meta content=" ip= &lt; -3.0 2.0&gt; dr=1;" datatype="xsd:string" id="meta45" property="format" xsi:type="nex:LiteralMeta"/>
      </edge>
      <edge about="#edge46" id="edge46" length="4.468590765E-4" source="node14" target="node18">
        <meta content=" ip= &lt; -3.0 4.25&gt; dr=1;" datatype="xsd:string" id="meta47" property="format" xsi:type="nex:LiteralMeta"/>
      </edge>
      <edge about="#edge60" id="edge60" length="1.671080321E-5" source="node50" target="node52">
        <meta content=" ip= &lt; -1.0 8.0&gt; dr=1;" datatype="xsd:string" id="meta61" property="format" xsi:type="nex:LiteralMeta"/>
      </edge>
      <edge about="#edge62" id="edge62" length="2.540078545E-5" source="node50" target="node54">
        <meta content=" ip= &lt; -1.0 9.0&gt; dr=1;" datatype="xsd:string" id="meta63" property="format" xsi:type="nex:LiteralMeta"/>
      </edge>
      <edge about="#edge64" id="edge64" length="9.646354085E-6" source="node50" target="node56">
        <meta content=" ip= &lt; -1.0 10.0&gt; dr=1;" datatype="xsd:string" id="meta65" property="format" xsi:type="nex:LiteralMeta"/>
      </edge>
      <edge about="#edge66" id="edge66" length="2.542043152E-5" source="node50" target="node58">
        <meta content=" ip= &lt; -1.0 11.0&gt; dr=1;" datatype="xsd:string" id="meta67" property="format" xsi:type="nex:LiteralMeta"/>
      </edge>
      <edge about="#edge76" id="edge76" length="3.510771855E-5" source="node70" target="node72">
        <meta content=" ip= &lt; -1.0 12.0&gt; dr=1;" datatype="xsd:string" id="meta77" property="format" xsi:type="nex:LiteralMeta"/>
      </edge>
      <edge about="#edge78" id="edge78" length="1.670372748E-5" source="node70" target="node74">
        <meta content=" ip= &lt; -1.0 13.0&gt; dr=1;" datatype="xsd:string" id="meta79" property="format" xsi:type="nex:LiteralMeta"/>
      </edge>
      <edge about="#edge88" id="edge88" length="1.669920189E-5" source="node82" target="node84">
        <meta content=" ip= &lt; -1.0 14.0&gt; dr=1;" datatype="xsd:string" id="meta89" property="format" xsi:type="nex:LiteralMeta"/>
      </edge>
      <edge about="#edge90" id="edge90" length="8.536999931E-6" source="node82" target="node86">
        <meta content=" ip= &lt; -1.0 15.0&gt; dr=1;" datatype="xsd:string" id="meta91" property="format" xsi:type="nex:LiteralMeta"/>
      </edge>
      <edge about="#edge102" id="edge102" length="5.517943461E-7" source="node96" target="node98">
        <meta content=" ip= &lt; -1.0 16.0&gt; dr=1;" datatype="xsd:string" id="meta103" property="format" xsi:type="nex:LiteralMeta"/>
      </edge>
      <edge about="#edge104" id="edge104" length="1.630970602E-5" source="node96" target="node100">
        <meta content=" ip= &lt; -1.0 17.0&gt; dr=1;" datatype="xsd:string" id="meta105" property="format" xsi:type="nex:LiteralMeta"/>
      </edge>
      <edge about="#edge118" id="edge118" length="1.765348768E-5" source="node106" target="node108">
        <meta content=" ip= &lt; -1.0 18.0&gt; dr=1;" datatype="xsd:string" id="meta119" property="format" xsi:type="nex:LiteralMeta"/>
      </edge>
      <edge about="#edge120" id="edge120" length="9.417963338E-6" source="node106" target="node110">
        <meta content=" ip= &lt; -1.0 19.0&gt; dr=1;" datatype="xsd:string" id="meta121" property="format" xsi:type="nex:LiteralMeta"/>
      </edge>
      <edge about="#edge122" id="edge122" length="1.771227566E-5" source="node106" target="node112">
        <meta content=" ip= &lt; -1.0 20.0&gt; dr=1;" datatype="xsd:string" id="meta123" property="format" xsi:type="nex:LiteralMeta"/>
      </edge>
      <edge about="#edge124" id="edge124" length="3.36940376E-5" source="node106" target="node114">
        <meta content=" ip= &lt; -1.0 21.0&gt; dr=1;" datatype="xsd:string" id="meta125" property="format" xsi:type="nex:LiteralMeta"/>
      </edge>
      <edge about="#edge126" id="edge126" length="2.441978485E-5" source="node106" target="node116">
        <meta content=" ip= &lt; -1.0 22.0&gt; dr=1;" datatype="xsd:string" id="meta127" property="format" xsi:type="nex:LiteralMeta"/>
      </edge>
      <edge about="#edge128" id="edge128" length="6.521198993E-5" source="node94" target="node96">
        <meta content=" ip= &lt; -2.0 16.5&gt; dr=1;" datatype="xsd:string" id="meta129" property="format" xsi:type="nex:LiteralMeta"/>
      </edge>
      <edge about="#edge130" id="edge130" length="4.888903479E-5" source="node94" target="node106">
        <meta content=" ip= &lt; -2.0 20.0&gt; dr=1;" datatype="xsd:string" id="meta131" property="format" xsi:type="nex:LiteralMeta"/>
      </edge>
      <edge about="#edge140" id="edge140" length="1.010584679E-4" source="node134" target="node136">
        <meta content=" ip= &lt; -1.0 23.0&gt; dr=1;" datatype="xsd:string" id="meta141" property="format" xsi:type="nex:LiteralMeta"/>
      </edge>
      <edge about="#edge142" id="edge142" length="8.543148791E-6" source="node134" target="node138">
        <meta content=" ip= &lt; -1.0 24.0&gt; dr=1;" datatype="xsd:string" id="meta143" property="format" xsi:type="nex:LiteralMeta"/>
      </edge>
      <edge about="#edge146" id="edge146" length="8.846953745E-6" source="node132" target="node134">
        <meta content=" ip= &lt; -2.0 23.5&gt; dr=1;" datatype="xsd:string" id="meta147" property="format" xsi:type="nex:LiteralMeta"/>
      </edge>
      <edge about="#edge148" id="edge148" length="4.08230907E-5" source="node132" target="node144">
        <meta content=" ip= &lt; -2.0 25.0&gt; dr=1;" datatype="xsd:string" id="meta149" property="format" xsi:type="nex:LiteralMeta"/>
      </edge>
      <edge about="#edge168" id="edge168" length="5.517943461E-7" source="node162" target="node164">
        <meta content=" ip= &lt; -1.0 31.0&gt; dr=1;" datatype="xsd:string" id="meta169" property="format" xsi:type="nex:LiteralMeta"/>
      </edge>
      <edge about="#edge170" id="edge170" length="5.517943461E-7" source="node162" target="node166">
        <meta content=" ip= &lt; -1.0 32.0&gt; dr=1;" datatype="xsd:string" id="meta171" property="format" xsi:type="nex:LiteralMeta"/>
      </edge>
      <edge about="#edge172" id="edge172" length="9.839287332E-5" source="node152" target="node154">
        <meta content=" ip= &lt; -2.0 27.0&gt; dr=1;" datatype="xsd:string" id="meta173" property="format" xsi:type="nex:LiteralMeta"/>
      </edge>
      <edge about="#edge174" id="edge174" length="4.930574918E-5" source="node152" target="node156">
        <meta content=" ip= &lt; -2.0 28.0&gt; dr=1;" datatype="xsd:string" id="meta175" property="format" xsi:type="nex:LiteralMeta"/>
      </edge>
      <edge about="#edge176" id="edge176" length="7.399477055E-5" source="node152" target="node158">
        <meta content=" ip= &lt; -2.0 29.0&gt; dr=1;" datatype="xsd:string" id="meta177" property="format" xsi:type="nex:LiteralMeta"/>
      </edge>
      <edge about="#edge178" id="edge178" length="1.075127524E-4" source="node152" target="node160">
        <meta content=" ip= &lt; -2.0 30.0&gt; dr=1;" datatype="xsd:string" id="meta179" property="format" xsi:type="nex:LiteralMeta"/>
      </edge>
      <edge about="#edge180" id="edge180" length="7.394233636E-5" source="node152" target="node162">
        <meta content=" ip= &lt; -2.0 31.5&gt; dr=1;" datatype="xsd:string" id="meta181" property="format" xsi:type="nex:LiteralMeta"/>
      </edge>
      <edge about="#edge182" id="edge182" length="5.807254521E-5" source="node92" target="node94">
        <meta content=" ip= &lt; -3.0 18.25&gt; dr=1;" datatype="xsd:string" id="meta183" property="format" xsi:type="nex:LiteralMeta"/>
      </edge>
      <edge about="#edge184" id="edge184" length="1.59767433E-4" source="node92" target="node132">
        <meta content=" ip= &lt; -3.0 24.25&gt; dr=1;" datatype="xsd:string" id="meta185" property="format" xsi:type="nex:LiteralMeta"/>
      </edge>
      <edge about="#edge186" id="edge186" length="9.860584907E-5" source="node92" target="node150">
        <meta content=" ip= &lt; -3.0 26.0&gt; dr=1;" datatype="xsd:string" id="meta187" property="format" xsi:type="nex:LiteralMeta"/>
      </edge>
      <edge about="#edge188" id="edge188" length="7.432559184E-5" source="node92" target="node152">
        <meta content=" ip= &lt; -3.0 29.25&gt; dr=1;" datatype="xsd:string" id="meta189" property="format" xsi:type="nex:LiteralMeta"/>
      </edge>
      <edge about="#edge196" id="edge196" length="1.47910263E-4" source="node190" target="node192">
        <meta content=" ip= &lt; -1.0 33.0&gt; dr=1;" datatype="xsd:string" id="meta197" property="format" xsi:type="nex:LiteralMeta"/>
      </edge>
      <edge about="#edge198" id="edge198" length="1.000799907E-4" source="node190" target="node194">
        <meta content=" ip= &lt; -1.0 34.0&gt; dr=1;" datatype="xsd:string" id="meta199" property="format" xsi:type="nex:LiteralMeta"/>
      </edge>
      <edge about="#edge216" id="edge216" length="2.499919791E-5" source="node208" target="node210">
        <meta content=" ip= &lt; -1.0 37.0&gt; dr=1;" datatype="xsd:string" id="meta217" property="format" xsi:type="nex:LiteralMeta"/>
      </edge>
      <edge about="#edge218" id="edge218" length="3.262331469E-5" source="node208" target="node212">
        <meta content=" ip= &lt; -1.0 38.0&gt; dr=1;" datatype="xsd:string" id="meta219" property="format" xsi:type="nex:LiteralMeta"/>
      </edge>
      <edge about="#edge220" id="edge220" length="2.516465826E-5" source="node208" target="node214">
        <meta content=" ip= &lt; -1.0 39.0&gt; dr=1;" datatype="xsd:string" id="meta221" property="format" xsi:type="nex:LiteralMeta"/>
      </edge>
      <edge about="#edge234" id="edge234" length="3.391835448E-5" source="node222" target="node224">
        <meta content=" ip= &lt; -1.0 40.0&gt; dr=1;" datatype="xsd:string" id="meta235" property="format" xsi:type="nex:LiteralMeta"/>
      </edge>
      <edge about="#edge236" id="edge236" length="3.377931706E-5" source="node222" target="node226">
        <meta content=" ip= &lt; -1.0 41.0&gt; dr=1;" datatype="xsd:string" id="meta237" property="format" xsi:type="nex:LiteralMeta"/>
      </edge>
      <edge about="#edge238" id="edge238" length="4.246430882E-5" source="node222" target="node228">
        <meta content=" ip= &lt; -1.0 42.0&gt; dr=1;" datatype="xsd:string" id="meta239" property="format" xsi:type="nex:LiteralMeta"/>
      </edge>
      <edge about="#edge240" id="edge240" length="1.684935453E-5" source="node222" target="node230">
        <meta content=" ip= &lt; -1.0 43.0&gt; dr=1;" datatype="xsd:string" id="meta241" property="format" xsi:type="nex:LiteralMeta"/>
      </edge>
      <edge about="#edge242" id="edge242" length="5.517943461E-7" source="node222" target="node232">
        <meta content=" ip= &lt; -1.0 44.0&gt; dr=1;" datatype="xsd:string" id="meta243" property="format" xsi:type="nex:LiteralMeta"/>
      </edge>
      <edge about="#edge244" id="edge244" length="4.074836798E-5" source="node206" target="node208">
        <meta content=" ip= &lt; -2.0 38.0&gt; dr=1;" datatype="xsd:string" id="meta245" property="format" xsi:type="nex:LiteralMeta"/>
      </edge>
      <edge about="#edge246" id="edge246" length="7.338630133E-5" source="node206" target="node222">
        <meta content=" ip= &lt; -2.0 42.0&gt; dr=1;" datatype="xsd:string" id="meta247" property="format" xsi:type="nex:LiteralMeta"/>
      </edge>
      <edge about="#edge262" id="edge262" length="1.674080325E-5" source="node256" target="node258">
        <meta content=" ip= &lt; -1.0 47.0&gt; dr=1;" datatype="xsd:string" id="meta263" property="format" xsi:type="nex:LiteralMeta"/>
      </edge>
      <edge about="#edge264" id="edge264" length="3.300148059E-5" source="node256" target="node260">
        <meta content=" ip= &lt; -1.0 48.0&gt; dr=1;" datatype="xsd:string" id="meta265" property="format" xsi:type="nex:LiteralMeta"/>
      </edge>
      <edge about="#edge268" id="edge268" length="4.117114692E-5" source="node254" target="node256">
        <meta content=" ip= &lt; -2.0 47.5&gt; dr=1;" datatype="xsd:string" id="meta269" property="format" xsi:type="nex:LiteralMeta"/>
      </edge>
      <edge about="#edge270" id="edge270" length="1.059737423E-4" source="node254" target="node266">
        <meta content=" ip= &lt; -2.0 49.0&gt; dr=1;" datatype="xsd:string" id="meta271" property="format" xsi:type="nex:LiteralMeta"/>
      </edge>
      <edge about="#edge272" id="edge272" length="8.156681708E-5" source="node250" target="node252">
        <meta content=" ip= &lt; -3.0 46.0&gt; dr=1;" datatype="xsd:string" id="meta273" property="format" xsi:type="nex:LiteralMeta"/>
      </edge>
      <edge about="#edge274" id="edge274" length="6.525279235E-5" source="node250" target="node254">
        <meta content=" ip= &lt; -3.0 48.25&gt; dr=1;" datatype="xsd:string" id="meta275" property="format" xsi:type="nex:LiteralMeta"/>
      </edge>
      <edge about="#edge278" id="edge278" length="1.386451109E-4" source="node200" target="node202">
        <meta content=" ip= &lt; -4.0 35.0&gt; dr=1;" datatype="xsd:string" id="meta279" property="format" xsi:type="nex:LiteralMeta"/>
      </edge>
      <edge about="#edge280" id="edge280" length="1.637526131E-4" source="node200" target="node204">
        <meta content=" ip= &lt; -4.0 36.0&gt; dr=1;" datatype="xsd:string" id="meta281" property="format" xsi:type="nex:LiteralMeta"/>
      </edge>
      <edge about="#edge282" id="edge282" length="8.242013852E-5" source="node200" target="node206">
        <meta content=" ip= &lt; -4.0 40.0&gt; dr=1;" datatype="xsd:string" id="meta283" property="format" xsi:type="nex:LiteralMeta"/>
      </edge>
      <edge about="#edge284" id="edge284" length="2.86674204E-4" source="node200" target="node248">
        <meta content=" ip= &lt; -4.0 45.0&gt; dr=1;" datatype="xsd:string" id="meta285" property="format" xsi:type="nex:LiteralMeta"/>
      </edge>
      <edge about="#edge286" id="edge286" length="7.428012741E-5" source="node200" target="node250">
        <meta content=" ip= &lt; -4.0 47.125&gt; dr=1;" datatype="xsd:string" id="meta287" property="format" xsi:type="nex:LiteralMeta"/>
      </edge>
      <edge about="#edge288" id="edge288" length="1.966930549E-4" source="node200" target="node276">
        <meta content=" ip= &lt; -4.0 50.0&gt; dr=1;" datatype="xsd:string" id="meta289" property="format" xsi:type="nex:LiteralMeta"/>
      </edge>
      <edge about="#edge306" id="edge306" length="8.969955921E-5" source="node298" target="node300">
        <meta content=" ip= &lt; -1.0 53.0&gt; dr=1;" datatype="xsd:string" id="meta307" property="format" xsi:type="nex:LiteralMeta"/>
      </edge>
      <edge about="#edge308" id="edge308" length="5.728616626E-5" source="node298" target="node302">
        <meta content=" ip= &lt; -1.0 54.0&gt; dr=1;" datatype="xsd:string" id="meta309" property="format" xsi:type="nex:LiteralMeta"/>
      </edge>
      <edge about="#edge310" id="edge310" length="2.557036584E-5" source="node298" target="node304">
        <meta content=" ip= &lt; -1.0 55.0&gt; dr=1;" datatype="xsd:string" id="meta311" property="format" xsi:type="nex:LiteralMeta"/>
      </edge>
      <edge about="#edge312" id="edge312" length="7.363130117E-5" source="node294" target="node296">
        <meta content=" ip= &lt; -2.0 52.0&gt; dr=1;" datatype="xsd:string" id="meta313" property="format" xsi:type="nex:LiteralMeta"/>
      </edge>
      <edge about="#edge314" id="edge314" length="1.658942281E-5" source="node294" target="node298">
        <meta content=" ip= &lt; -2.0 54.0&gt; dr=1;" datatype="xsd:string" id="meta315" property="format" xsi:type="nex:LiteralMeta"/>
      </edge>
      <edge about="#edge322" id="edge322" length="8.559095138E-6" source="node316" target="node318">
        <meta content=" ip= &lt; -1.0 56.0&gt; dr=1;" datatype="xsd:string" id="meta323" property="format" xsi:type="nex:LiteralMeta"/>
      </edge>
      <edge about="#edge324" id="edge324" length="5.517943461E-7" source="node316" target="node320">
        <meta content=" ip= &lt; -1.0 57.0&gt; dr=1;" datatype="xsd:string" id="meta325" property="format" xsi:type="nex:LiteralMeta"/>
      </edge>
      <edge about="#edge326" id="edge326" length="2.447460249E-5" source="node292" target="node294">
        <meta content=" ip= &lt; -3.0 53.0&gt; dr=1;" datatype="xsd:string" id="meta327" property="format" xsi:type="nex:LiteralMeta"/>
      </edge>
      <edge about="#edge328" id="edge328" length="1.144338929E-4" source="node292" target="node316">
        <meta content=" ip= &lt; -3.0 56.5&gt; dr=1;" datatype="xsd:string" id="meta329" property="format" xsi:type="nex:LiteralMeta"/>
      </edge>
      <edge about="#edge330" id="edge330" length="2.370822623E-4" source="node80" target="node82">
        <meta content=" ip= &lt; -5.0 14.5&gt; dr=1;" datatype="xsd:string" id="meta331" property="format" xsi:type="nex:LiteralMeta"/>
      </edge>
      <edge about="#edge332" id="edge332" length="9.026888235E-5" source="node80" target="node92">
        <meta content=" ip= &lt; -5.0 23.75&gt; dr=1;" datatype="xsd:string" id="meta333" property="format" xsi:type="nex:LiteralMeta"/>
      </edge>
      <edge about="#edge334" id="edge334" length="9.810801171E-5" source="node80" target="node190">
        <meta content=" ip= &lt; -5.0 33.5&gt; dr=1;" datatype="xsd:string" id="meta335" property="format" xsi:type="nex:LiteralMeta"/>
      </edge>
      <edge about="#edge336" id="edge336" length="3.261025702E-5" source="node80" target="node200">
        <meta content=" ip= &lt; -5.0 42.5&gt; dr=1;" datatype="xsd:string" id="meta337" property="format" xsi:type="nex:LiteralMeta"/>
      </edge>
      <edge about="#edge338" id="edge338" length="1.854791237E-4" source="node80" target="node290">
        <meta content=" ip= &lt; -5.0 51.0&gt; dr=1;" datatype="xsd:string" id="meta339" property="format" xsi:type="nex:LiteralMeta"/>
      </edge>
      <edge about="#edge340" id="edge340" length="1.891600275E-4" source="node80" target="node292">
        <meta content=" ip= &lt; -5.0 54.75&gt; dr=1;" datatype="xsd:string" id="meta341" property="format" xsi:type="nex:LiteralMeta"/>
      </edge>
      <edge about="#edge342" id="edge342" length="2.653865201E-4" source="node68" target="node70">
        <meta content=" ip= &lt; -6.0 12.5&gt; dr=1;" datatype="xsd:string" id="meta343" property="format" xsi:type="nex:LiteralMeta"/>
      </edge>
      <edge about="#edge344" id="edge344" length="1.796934707E-5" source="node68" target="node80">
        <meta content=" ip= &lt; -6.0 34.625&gt; dr=1;" datatype="xsd:string" id="meta345" property="format" xsi:type="nex:LiteralMeta"/>
      </edge>
      <edge about="#edge346" id="edge346" length="3.858271869E-4" source="node48" target="node50">
        <meta content=" ip= &lt; -7.0 9.5&gt; dr=1;" datatype="xsd:string" id="meta347" property="format" xsi:type="nex:LiteralMeta"/>
      </edge>
      <edge about="#edge348" id="edge348" length="8.144729125E-5" source="node48" target="node68">
        <meta content=" ip= &lt; -7.0 23.5625&gt; dr=1;" datatype="xsd:string" id="meta349" property="format" xsi:type="nex:LiteralMeta"/>
      </edge>
      <edge about="#edge350" id="edge350" length="9.253104528E-5" source="node12" target="node14">
        <meta content=" ip= &lt; -8.0 3.125&gt; dr=1;" datatype="xsd:string" id="meta351" property="format" xsi:type="nex:LiteralMeta"/>
      </edge>
      <edge about="#edge352" id="edge352" length="1.79595552E-4" source="node12" target="node48">
        <meta content=" ip= &lt; -8.0 16.53125&gt; dr=1;" datatype="xsd:string" id="meta353" property="format" xsi:type="nex:LiteralMeta"/>
      </edge>
      <edge about="#edge360" id="edge360" length="5.517943461E-7" source="node354" target="node356">
        <meta content=" ip= &lt; -1.0 58.0&gt; dr=1;" datatype="xsd:string" id="meta361" property="format" xsi:type="nex:LiteralMeta"/>
      </edge>
      <edge about="#edge362" id="edge362" length="1.672464176E-5" source="node354" target="node358">
        <meta content=" ip= &lt; -1.0 59.0&gt; dr=1;" datatype="xsd:string" id="meta363" property="format" xsi:type="nex:LiteralMeta"/>
      </edge>
      <edge about="#edge364" id="edge364" length="1.524563278E-4" source="node10" target="node12">
        <meta content=" ip= &lt; -9.0 9.828125&gt; dr=1;" datatype="xsd:string" id="meta365" property="format" xsi:type="nex:LiteralMeta"/>
      </edge>
      <edge about="#edge366" id="edge366" length="0.00114325273" source="node10" target="node354">
        <meta content=" ip= &lt; -9.0 58.5&gt; dr=1;" datatype="xsd:string" id="meta367" property="format" xsi:type="nex:LiteralMeta"/>
      </edge>
      <edge about="#edge368" id="edge368" length="0.01178784885" source="node6" target="node8">
        <meta content=" ip= &lt; -10.0 1.0&gt; dr=1;" datatype="xsd:string" id="meta369" property="format" xsi:type="nex:LiteralMeta"/>
      </edge>
      <edge about="#edge370" id="edge370" length="0.006841051647" source="node6" target="node10">
        <meta content=" ip= &lt; -10.0 34.164062&gt; dr=1;" datatype="xsd:string" id="meta371" property="format" xsi:type="nex:LiteralMeta"/>
      </edge>
    </tree>
    <tree about="#tree383" id="tree383" label="[2]" xsi:type="nex:FloatTree">
      <meta content="angle:0.0 scaleX:25.0 scaleY:14.120689 flipH:1 flipV:0 leftMargin:162 rightMargin:162 topMargin:509 bottomMargin:509;" datatype="xsd:string" id="meta675" property="trans" xsi:type="nex:LiteralMeta"/>
      <meta content="" datatype="xsd:string" id="meta674" property="collapsed" xsi:type="nex:LiteralMeta"/>
      <meta content="false" datatype="xsd:boolean" id="meta673" property="radiallabels" xsi:type="nex:LiteralMeta"/>
      <meta content="true" datatype="xsd:boolean" id="meta672" property="sparselabels" xsi:type="nex:LiteralMeta"/>
      <meta content="false" datatype="xsd:boolean" id="meta671" property="toscale" xsi:type="nex:LiteralMeta"/>
      <meta content="RectangularCladogram" datatype="xsd:string" id="meta670" property="drawer" xsi:type="nex:LiteralMeta"/>
      <meta content="true" datatype="xsd:boolean" id="meta669" property="embellished" xsi:type="nex:LiteralMeta"/>
      <meta content="node386" datatype="xsd:string" id="meta668" property="root" xsi:type="nex:LiteralMeta"/>
      <meta content=" fg=0 0 0 w=1 sh=1 dr=1 lc=0 0 0 lk=null lx=0 ly=0 ll=11 lv=1;" datatype="xsd:string" id="meta385" property="default_edge_format" xsi:type="nex:LiteralMeta"/>
      <meta content=" nh=2 nw=2 fg=0 0 0 bg=255 255 255 w=1 sh=0 fx=1 lc=0 0 0 lk=null lx=0 ly=0 ll=7 lv=1;" datatype="xsd:string" id="meta384" property="default_node_format" xsi:type="nex:LiteralMeta"/>
      <node about="#node386" id="node386">
        <meta content=" x=-4.0 y=15.625;" datatype="xsd:string" id="meta387" property="format" xsi:type="nex:LiteralMeta"/>
      </node>
      <node about="#node388" id="node388" label="Imega_1776">
        <meta content=" x=0.0 y=1.0 ll=3;" datatype="xsd:string" id="meta389" property="format" xsi:type="nex:LiteralMeta"/>
      </node>
      <node about="#node390" id="node390">
        <meta content=" x=-3.0 y=30.25 ll=3;" datatype="xsd:string" id="meta391" property="format" xsi:type="nex:LiteralMeta"/>
      </node>
      <node about="#node392" id="node392" label="Cdan_1778">
        <meta content=" x=0.0 y=2.0 ll=3;" datatype="xsd:string" id="meta393" property="format" xsi:type="nex:LiteralMeta"/>
      </node>
      <node about="#node394" id="node394">
        <meta content=" x=-2.0 y=4.25 ll=3;" datatype="xsd:string" id="meta395" property="format" xsi:type="nex:LiteralMeta"/>
      </node>
      <node about="#node396" id="node396" label="Cbor_1063">
        <meta content=" x=0.0 y=3.0 ll=3;" datatype="xsd:string" id="meta397" property="format" xsi:type="nex:LiteralMeta"/>
      </node>
      <node about="#node398" id="node398">
        <meta content=" x=-1.0 y=5.5 ll=3;" datatype="xsd:string" id="meta399" property="format" xsi:type="nex:LiteralMeta"/>
      </node>
      <node about="#node400" id="node400" label="Coff_1364">
        <meta content=" x=0.0 y=4.0 ll=3;" datatype="xsd:string" id="meta401" property="format" xsi:type="nex:LiteralMeta"/>
      </node>
      <node about="#node402" id="node402" label="Coff_1365">
        <meta content=" x=0.0 y=5.0 ll=3;" datatype="xsd:string" id="meta403" property="format" xsi:type="nex:LiteralMeta"/>
      </node>
      <node about="#node404" id="node404" label="Cses_1286">
        <meta content=" x=0.0 y=6.0 ll=3;" datatype="xsd:string" id="meta405" property="format" xsi:type="nex:LiteralMeta"/>
      </node>
      <node about="#node406" id="node406" label="Cses_1285">
        <meta content=" x=0.0 y=7.0 ll=3;" datatype="xsd:string" id="meta407" property="format" xsi:type="nex:LiteralMeta"/>
      </node>
      <node about="#node420" id="node420">
        <meta content=" x=-1.0 y=9.5 ll=3;" datatype="xsd:string" id="meta421" property="format" xsi:type="nex:LiteralMeta"/>
      </node>
      <node about="#node422" id="node422" label="Cdan_1067">
        <meta content=" x=0.0 y=8.0 ll=3;" datatype="xsd:string" id="meta423" property="format" xsi:type="nex:LiteralMeta"/>
      </node>
      <node about="#node424" id="node424" label="Cdan_1766">
        <meta content=" x=0.0 y=9.0 ll=3;" datatype="xsd:string" id="meta425" property="format" xsi:type="nex:LiteralMeta"/>
      </node>
      <node about="#node426" id="node426" label="Coff_1024">
        <meta content=" x=0.0 y=10.0 ll=3;" datatype="xsd:string" id="meta427" property="format" xsi:type="nex:LiteralMeta"/>
      </node>
      <node about="#node428" id="node428" label="Cang_1023">
        <meta content=" x=0.0 y=11.0 ll=3;" datatype="xsd:string" id="meta429" property="format" xsi:type="nex:LiteralMeta"/>
      </node>
      <node about="#node438" id="node438">
        <meta content=" x=-1.0 y=12.5 ll=3;" datatype="xsd:string" id="meta439" property="format" xsi:type="nex:LiteralMeta"/>
      </node>
      <node about="#node440" id="node440" label="Ctat_1290">
        <meta content=" x=0.0 y=12.0 ll=3;" datatype="xsd:string" id="meta441" property="format" xsi:type="nex:LiteralMeta"/>
      </node>
      <node about="#node442" id="node442" label="Ctat_1306">
        <meta content=" x=0.0 y=13.0 ll=3;" datatype="xsd:string" id="meta443" property="format" xsi:type="nex:LiteralMeta"/>
      </node>
      <node about="#node448" id="node448">
        <meta content=" x=-1.0 y=14.5 ll=3;" datatype="xsd:string" id="meta449" property="format" xsi:type="nex:LiteralMeta"/>
      </node>
      <node about="#node450" id="node450" label="Ctri_1287">
        <meta content=" x=0.0 y=14.0 ll=3;" datatype="xsd:string" id="meta451" property="format" xsi:type="nex:LiteralMeta"/>
      </node>
      <node about="#node452" id="node452" label="Ctri_1370">
        <meta content=" x=0.0 y=15.0 ll=3;" datatype="xsd:string" id="meta453" property="format" xsi:type="nex:LiteralMeta"/>
      </node>
      <node about="#node458" id="node458" label="Cpyr_0699">
        <meta content=" x=0.0 y=16.0 ll=3;" datatype="xsd:string" id="meta459" property="format" xsi:type="nex:LiteralMeta"/>
      </node>
      <node about="#node460" id="node460" label="Cpyr_1442">
        <meta content=" x=0.0 y=17.0 ll=3;" datatype="xsd:string" id="meta461" property="format" xsi:type="nex:LiteralMeta"/>
      </node>
      <node about="#node462" id="node462" label="Cbav_1207">
        <meta content=" x=0.0 y=18.0 ll=3;" datatype="xsd:string" id="meta463" property="format" xsi:type="nex:LiteralMeta"/>
      </node>
      <node about="#node464" id="node464" label="Cbav_1208">
        <meta content=" x=0.0 y=19.0 ll=3;" datatype="xsd:string" id="meta465" property="format" xsi:type="nex:LiteralMeta"/>
      </node>
      <node about="#node466" id="node466" label="Cpyr_0560">
        <meta content=" x=0.0 y=20.0 ll=3;" datatype="xsd:string" id="meta467" property="format" xsi:type="nex:LiteralMeta"/>
      </node>
      <node about="#node468" id="node468" label="Cpyr_0198">
        <meta content=" x=0.0 y=21.0 ll=3;" datatype="xsd:string" id="meta469" property="format" xsi:type="nex:LiteralMeta"/>
      </node>
      <node about="#node470" id="node470" label="Cpyr_0506">
        <meta content=" x=0.0 y=22.0 ll=3;" datatype="xsd:string" id="meta471" property="format" xsi:type="nex:LiteralMeta"/>
      </node>
      <node about="#node472" id="node472" label="Cpyr_0456">
        <meta content=" x=0.0 y=23.0 ll=3;" datatype="xsd:string" id="meta473" property="format" xsi:type="nex:LiteralMeta"/>
      </node>
      <node about="#node474" id="node474" label="Cpol_1016">
        <meta content=" x=0.0 y=24.0 ll=3;" datatype="xsd:string" id="meta475" property="format" xsi:type="nex:LiteralMeta"/>
      </node>
      <node about="#node476" id="node476" label="Cpyr_1058">
        <meta content=" x=0.0 y=25.0 ll=3;" datatype="xsd:string" id="meta477" property="format" xsi:type="nex:LiteralMeta"/>
      </node>
      <node about="#node478" id="node478" label="Cpyr_0252a">
        <meta content=" x=0.0 y=26.0 ll=3;" datatype="xsd:string" id="meta479" property="format" xsi:type="nex:LiteralMeta"/>
      </node>
      <node about="#node480" id="node480" label="Cexc_1253">
        <meta content=" x=0.0 y=27.0 ll=3;" datatype="xsd:string" id="meta481" property="format" xsi:type="nex:LiteralMeta"/>
      </node>
      <node about="#node482" id="node482" label="Cscot_0963">
        <meta content=" x=0.0 y=28.0 ll=3;" datatype="xsd:string" id="meta483" property="format" xsi:type="nex:LiteralMeta"/>
      </node>
      <node about="#node484" id="node484" label="Cpyr_0106">
        <meta content=" x=0.0 y=29.0 ll=3;" datatype="xsd:string" id="meta485" property="format" xsi:type="nex:LiteralMeta"/>
      </node>
      <node about="#node486" id="node486" label="Cpyr_0310">
        <meta content=" x=0.0 y=30.0 ll=3;" datatype="xsd:string" id="meta487" property="format" xsi:type="nex:LiteralMeta"/>
      </node>
      <node about="#node488" id="node488" label="Cpyr_0396">
        <meta content=" x=0.0 y=31.0 ll=3;" datatype="xsd:string" id="meta489" property="format" xsi:type="nex:LiteralMeta"/>
      </node>
      <node about="#node490" id="node490" label="Cpyr_1537">
        <meta content=" x=0.0 y=32.0 ll=3;" datatype="xsd:string" id="meta491" property="format" xsi:type="nex:LiteralMeta"/>
      </node>
      <node about="#node492" id="node492" label="Cpyr_1053">
        <meta content=" x=0.0 y=33.0 ll=3;" datatype="xsd:string" id="meta493" property="format" xsi:type="nex:LiteralMeta"/>
      </node>
      <node about="#node494" id="node494" label="Cpyr_0021">
        <meta content=" x=0.0 y=34.0 ll=3;" datatype="xsd:string" id="meta495" property="format" xsi:type="nex:LiteralMeta"/>
      </node>
      <node about="#node496" id="node496" label="Cscot_1009">
        <meta content=" x=0.0 y=35.0 ll=3;" datatype="xsd:string" id="meta497" property="format" xsi:type="nex:LiteralMeta"/>
      </node>
      <node about="#node498" id="node498" label="Cpyr_0260">
        <meta content=" x=0.0 y=36.0 ll=3;" datatype="xsd:string" id="meta499" property="format" xsi:type="nex:LiteralMeta"/>
      </node>
      <node about="#node500" id="node500">
        <meta content=" x=-1.0 y=37.5 ll=3;" datatype="xsd:string" id="meta501" property="format" xsi:type="nex:LiteralMeta"/>
      </node>
      <node about="#node502" id="node502" label="Cang_1157">
        <meta content=" x=0.0 y=37.0 ll=3;" datatype="xsd:string" id="meta503" property="format" xsi:type="nex:LiteralMeta"/>
      </node>
      <node about="#node504" id="node504" label="Cdan_1261">
        <meta content=" x=0.0 y=38.0 ll=3;" datatype="xsd:string" id="meta505" property="format" xsi:type="nex:LiteralMeta"/>
      </node>
      <node about="#node510" id="node510" label="Cdan_0654">
        <meta content=" x=0.0 y=39.0 ll=3;" datatype="xsd:string" id="meta511" property="format" xsi:type="nex:LiteralMeta"/>
      </node>
      <node about="#node512" id="node512" label="Cpyr_1552">
        <meta content=" x=0.0 y=40.0 ll=3;" datatype="xsd:string" id="meta513" property="format" xsi:type="nex:LiteralMeta"/>
      </node>
      <node about="#node514" id="node514" label="Calp_1127">
        <meta content=" x=0.0 y=41.0 ll=3;" datatype="xsd:string" id="meta515" property="format" xsi:type="nex:LiteralMeta"/>
      </node>
      <node about="#node516" id="node516" label="Calp_0759">
        <meta content=" x=0.0 y=42.0 ll=3;" datatype="xsd:string" id="meta517" property="format" xsi:type="nex:LiteralMeta"/>
      </node>
      <node about="#node518" id="node518" label="Calp_0828">
        <meta content=" x=0.0 y=43.0 ll=3;" datatype="xsd:string" id="meta519" property="format" xsi:type="nex:LiteralMeta"/>
      </node>
      <node about="#node520" id="node520" label="Coff_1012">
        <meta content=" x=0.0 y=44.0 ll=3;" datatype="xsd:string" id="meta521" property="format" xsi:type="nex:LiteralMeta"/>
      </node>
      <node about="#node522" id="node522" label="Caes_0741">
        <meta content=" x=0.0 y=45.0 ll=3;" datatype="xsd:string" id="meta523" property="format" xsi:type="nex:LiteralMeta"/>
      </node>
      <node about="#node524" id="node524" label="Calp_0165">
        <meta content=" x=0.0 y=46.0 ll=3;" datatype="xsd:string" id="meta525" property="format" xsi:type="nex:LiteralMeta"/>
      </node>
      <node about="#node526" id="node526">
        <meta content=" x=-1.0 y=48.0 ll=3;" datatype="xsd:string" id="meta527" property="format" xsi:type="nex:LiteralMeta"/>
      </node>
      <node about="#node528" id="node528" label="Cmica_0979">
        <meta content=" x=0.0 y=47.0 ll=3;" datatype="xsd:string" id="meta529" property="format" xsi:type="nex:LiteralMeta"/>
      </node>
      <node about="#node530" id="node530" label="Cmica_0983">
        <meta content=" x=0.0 y=48.0 ll=3;" datatype="xsd:string" id="meta531" property="format" xsi:type="nex:LiteralMeta"/>
      </node>
      <node about="#node532" id="node532" label="Coff_1073">
        <meta content=" x=0.0 y=49.0 ll=3;" datatype="xsd:string" id="meta533" property="format" xsi:type="nex:LiteralMeta"/>
      </node>
      <node about="#node540" id="node540" label="Cpyr_1211">
        <meta content=" x=0.0 y=50.0 ll=3;" datatype="xsd:string" id="meta541" property="format" xsi:type="nex:LiteralMeta"/>
      </node>
      <node about="#node542" id="node542" label="Cisla_1233">
        <meta content=" x=0.0 y=51.0 ll=3;" datatype="xsd:string" id="meta543" property="format" xsi:type="nex:LiteralMeta"/>
      </node>
      <node about="#node544" id="node544">
        <meta content=" x=-2.0 y=54.25 ll=3;" datatype="xsd:string" id="meta545" property="format" xsi:type="nex:LiteralMeta"/>
      </node>
      <node about="#node546" id="node546" label="Cgro_1038">
        <meta content=" x=0.0 y=52.0 ll=3;" datatype="xsd:string" id="meta547" property="format" xsi:type="nex:LiteralMeta"/>
      </node>
      <node about="#node548" id="node548" label="Coff_1357">
        <meta content=" x=0.0 y=53.0 ll=3;" datatype="xsd:string" id="meta549" property="format" xsi:type="nex:LiteralMeta"/>
      </node>
      <node about="#node550" id="node550" label="Cisla_1765">
        <meta content=" x=0.0 y=54.0 ll=3;" datatype="xsd:string" id="meta551" property="format" xsi:type="nex:LiteralMeta"/>
      </node>
      <node about="#node552" id="node552" label="Cgro_1764">
        <meta content=" x=0.0 y=55.0 ll=3;" datatype="xsd:string" id="meta553" property="format" xsi:type="nex:LiteralMeta"/>
      </node>
      <node about="#node554" id="node554">
        <meta content=" x=-1.0 y=56.5 ll=3;" datatype="xsd:string" id="meta555" property="format" xsi:type="nex:LiteralMeta"/>
      </node>
      <node about="#node556" id="node556" label="Coff_1367">
        <meta content=" x=0.0 y=56.0 ll=3;" datatype="xsd:string" id="meta557" property="format" xsi:type="nex:LiteralMeta"/>
      </node>
      <node about="#node558" id="node558" label="Coff_1366">
        <meta content=" x=0.0 y=57.0 ll=3;" datatype="xsd:string" id="meta559" property="format" xsi:type="nex:LiteralMeta"/>
      </node>
      <node about="#node574" id="node574">
        <meta content=" x=-1.0 y=58.5 ll=3;" datatype="xsd:string" id="meta575" property="format" xsi:type="nex:LiteralMeta"/>
      </node>
      <node about="#node576" id="node576" label="Ctri_1288">
        <meta content=" x=0.0 y=58.0 ll=3;" datatype="xsd:string" id="meta577" property="format" xsi:type="nex:LiteralMeta"/>
      </node>
      <node about="#node578" id="node578" label="Ctri_1371">
        <meta content=" x=0.0 y=59.0 ll=3;" datatype="xsd:string" id="meta579" property="format" xsi:type="nex:LiteralMeta"/>
      </node>
      <edge about="#edge408" id="edge408" length="0.002073" source="node398" target="node400">
        <meta content=" ip= &lt; -1.0 4.0&gt; dr=1;" datatype="xsd:string" id="meta409" property="format" xsi:type="nex:LiteralMeta"/>
      </edge>
      <edge about="#edge410" id="edge410" length="0.002347" source="node398" target="node402">
        <meta content=" ip= &lt; -1.0 5.0&gt; dr=1;" datatype="xsd:string" id="meta411" property="format" xsi:type="nex:LiteralMeta"/>
      </edge>
      <edge about="#edge412" id="edge412" length="0.0044670000000000005" source="node398" target="node404">
        <meta content=" ip= &lt; -1.0 6.0&gt; dr=1;" datatype="xsd:string" id="meta413" property="format" xsi:type="nex:LiteralMeta"/>
      </edge>
      <edge about="#edge414" id="edge414" length="0.004464" source="node398" target="node406">
        <meta content=" ip= &lt; -1.0 7.0&gt; dr=1;" datatype="xsd:string" id="meta415" property="format" xsi:type="nex:LiteralMeta"/>
      </edge>
      <edge about="#edge416" id="edge416" length="0.001704" source="node394" target="node396">
        <meta content=" ip= &lt; -2.0 3.0&gt; dr=1;" datatype="xsd:string" id="meta417" property="format" xsi:type="nex:LiteralMeta"/>
      </edge>
      <edge about="#edge418" id="edge418" length="0.011692" source="node394" target="node398">
        <meta content=" ip= &lt; -2.0 5.5&gt; dr=1;" datatype="xsd:string" id="meta419" property="format" xsi:type="nex:LiteralMeta"/>
      </edge>
      <edge about="#edge430" id="edge430" length="0.002159" source="node420" target="node422">
        <meta content=" ip= &lt; -1.0 8.0&gt; dr=1;" datatype="xsd:string" id="meta431" property="format" xsi:type="nex:LiteralMeta"/>
      </edge>
      <edge about="#edge432" id="edge432" length="0.001335" source="node420" target="node424">
        <meta content=" ip= &lt; -1.0 9.0&gt; dr=1;" datatype="xsd:string" id="meta433" property="format" xsi:type="nex:LiteralMeta"/>
      </edge>
      <edge about="#edge434" id="edge434" length="0.001325" source="node420" target="node426">
        <meta content=" ip= &lt; -1.0 10.0&gt; dr=1;" datatype="xsd:string" id="meta435" property="format" xsi:type="nex:LiteralMeta"/>
      </edge>
      <edge about="#edge436" id="edge436" length="0.001272" source="node420" target="node428">
        <meta content=" ip= &lt; -1.0 11.0&gt; dr=1;" datatype="xsd:string" id="meta437" property="format" xsi:type="nex:LiteralMeta"/>
      </edge>
      <edge about="#edge444" id="edge444" length="2.39E-4" source="node438" target="node440">
        <meta content=" ip= &lt; -1.0 12.0&gt; dr=1;" datatype="xsd:string" id="meta445" property="format" xsi:type="nex:LiteralMeta"/>
      </edge>
      <edge about="#edge446" id="edge446" length="0.001708" source="node438" target="node442">
        <meta content=" ip= &lt; -1.0 13.0&gt; dr=1;" datatype="xsd:string" id="meta447" property="format" xsi:type="nex:LiteralMeta"/>
      </edge>
      <edge about="#edge454" id="edge454" length="8.12E-4" source="node448" target="node450">
        <meta content=" ip= &lt; -1.0 14.0&gt; dr=1;" datatype="xsd:string" id="meta455" property="format" xsi:type="nex:LiteralMeta"/>
      </edge>
      <edge about="#edge456" id="edge456" length="6.4E-4" source="node448" target="node452">
        <meta content=" ip= &lt; -1.0 15.0&gt; dr=1;" datatype="xsd:string" id="meta457" property="format" xsi:type="nex:LiteralMeta"/>
      </edge>
      <edge about="#edge506" id="edge506" length="2.24E-4" source="node500" target="node502">
        <meta content=" ip= &lt; -1.0 37.0&gt; dr=1;" datatype="xsd:string" id="meta507" property="format" xsi:type="nex:LiteralMeta"/>
      </edge>
      <edge about="#edge508" id="edge508" length="5.4E-4" source="node500" target="node504">
        <meta content=" ip= &lt; -1.0 38.0&gt; dr=1;" datatype="xsd:string" id="meta509" property="format" xsi:type="nex:LiteralMeta"/>
      </edge>
      <edge about="#edge534" id="edge534" length="0.0012230000000000001" source="node526" target="node528">
        <meta content=" ip= &lt; -1.0 47.0&gt; dr=1;" datatype="xsd:string" id="meta535" property="format" xsi:type="nex:LiteralMeta"/>
      </edge>
      <edge about="#edge536" id="edge536" length="0.001688" source="node526" target="node530">
        <meta content=" ip= &lt; -1.0 48.0&gt; dr=1;" datatype="xsd:string" id="meta537" property="format" xsi:type="nex:LiteralMeta"/>
      </edge>
      <edge about="#edge538" id="edge538" length="0.001408" source="node526" target="node532">
        <meta content=" ip= &lt; -1.0 49.0&gt; dr=1;" datatype="xsd:string" id="meta539" property="format" xsi:type="nex:LiteralMeta"/>
      </edge>
      <edge about="#edge560" id="edge560" length="4.85E-4" source="node554" target="node556">
        <meta content=" ip= &lt; -1.0 56.0&gt; dr=1;" datatype="xsd:string" id="meta561" property="format" xsi:type="nex:LiteralMeta"/>
      </edge>
      <edge about="#edge562" id="edge562" length="4.47E-4" source="node554" target="node558">
        <meta content=" ip= &lt; -1.0 57.0&gt; dr=1;" datatype="xsd:string" id="meta563" property="format" xsi:type="nex:LiteralMeta"/>
      </edge>
      <edge about="#edge564" id="edge564" length="6.48E-4" source="node544" target="node546">
        <meta content=" ip= &lt; -2.0 52.0&gt; dr=1;" datatype="xsd:string" id="meta565" property="format" xsi:type="nex:LiteralMeta"/>
      </edge>
      <edge about="#edge566" id="edge566" length="0.001778" source="node544" target="node548">
        <meta content=" ip= &lt; -2.0 53.0&gt; dr=1;" datatype="xsd:string" id="meta567" property="format" xsi:type="nex:LiteralMeta"/>
      </edge>
      <edge about="#edge568" id="edge568" length="8.680000000000001E-4" source="node544" target="node550">
        <meta content=" ip= &lt; -2.0 54.0&gt; dr=1;" datatype="xsd:string" id="meta569" property="format" xsi:type="nex:LiteralMeta"/>
      </edge>
      <edge about="#edge570" id="edge570" length="0.001084" source="node544" target="node552">
        <meta content=" ip= &lt; -2.0 55.0&gt; dr=1;" datatype="xsd:string" id="meta571" property="format" xsi:type="nex:LiteralMeta"/>
      </edge>
      <edge about="#edge572" id="edge572" length="0.00403" source="node544" target="node554">
        <meta content=" ip= &lt; -2.0 56.5&gt; dr=1;" datatype="xsd:string" id="meta573" property="format" xsi:type="nex:LiteralMeta"/>
      </edge>
      <edge about="#edge580" id="edge580" length="9.43E-4" source="node574" target="node576">
        <meta content=" ip= &lt; -1.0 58.0&gt; dr=1;" datatype="xsd:string" id="meta581" property="format" xsi:type="nex:LiteralMeta"/>
      </edge>
      <edge about="#edge582" id="edge582" length="9.02E-4" source="node574" target="node578">
        <meta content=" ip= &lt; -1.0 59.0&gt; dr=1;" datatype="xsd:string" id="meta583" property="format" xsi:type="nex:LiteralMeta"/>
      </edge>
      <edge about="#edge584" id="edge584" length="0.020420999999999998" source="node390" target="node392">
        <meta content=" ip= &lt; -3.0 2.0&gt; dr=1;" datatype="xsd:string" id="meta585" property="format" xsi:type="nex:LiteralMeta"/>
      </edge>
      <edge about="#edge586" id="edge586" length="0.013059000000000001" source="node390" target="node394">
        <meta content=" ip= &lt; -3.0 4.25&gt; dr=1;" datatype="xsd:string" id="meta587" property="format" xsi:type="nex:LiteralMeta"/>
      </edge>
      <edge about="#edge588" id="edge588" length="0.01207" source="node390" target="node420">
        <meta content=" ip= &lt; -3.0 9.5&gt; dr=1;" datatype="xsd:string" id="meta589" property="format" xsi:type="nex:LiteralMeta"/>
      </edge>
      <edge about="#edge590" id="edge590" length="0.010149" source="node390" target="node438">
        <meta content=" ip= &lt; -3.0 12.5&gt; dr=1;" datatype="xsd:string" id="meta591" property="format" xsi:type="nex:LiteralMeta"/>
      </edge>
      <edge about="#edge592" id="edge592" length="0.005748" source="node390" target="node448">
        <meta content=" ip= &lt; -3.0 14.5&gt; dr=1;" datatype="xsd:string" id="meta593" property="format" xsi:type="nex:LiteralMeta"/>
      </edge>
      <edge about="#edge594" id="edge594" length="0.00985" source="node390" target="node458">
        <meta content=" ip= &lt; -3.0 16.0&gt; dr=1;" datatype="xsd:string" id="meta595" property="format" xsi:type="nex:LiteralMeta"/>
      </edge>
      <edge about="#edge596" id="edge596" length="0.008513" source="node390" target="node460">
        <meta content=" ip= &lt; -3.0 17.0&gt; dr=1;" datatype="xsd:string" id="meta597" property="format" xsi:type="nex:LiteralMeta"/>
      </edge>
      <edge about="#edge598" id="edge598" length="0.009562" source="node390" target="node462">
        <meta content=" ip= &lt; -3.0 18.0&gt; dr=1;" datatype="xsd:string" id="meta599" property="format" xsi:type="nex:LiteralMeta"/>
      </edge>
      <edge about="#edge600" id="edge600" length="0.010560000000000002" source="node390" target="node464">
        <meta content=" ip= &lt; -3.0 19.0&gt; dr=1;" datatype="xsd:string" id="meta601" property="format" xsi:type="nex:LiteralMeta"/>
      </edge>
      <edge about="#edge602" id="edge602" length="0.010300000000000002" source="node390" target="node466">
        <meta content=" ip= &lt; -3.0 20.0&gt; dr=1;" datatype="xsd:string" id="meta603" property="format" xsi:type="nex:LiteralMeta"/>
      </edge>
      <edge about="#edge604" id="edge604" length="0.009448999999999999" source="node390" target="node468">
        <meta content=" ip= &lt; -3.0 21.0&gt; dr=1;" datatype="xsd:string" id="meta605" property="format" xsi:type="nex:LiteralMeta"/>
      </edge>
      <edge about="#edge606" id="edge606" length="0.011855000000000001" source="node390" target="node470">
        <meta content=" ip= &lt; -3.0 22.0&gt; dr=1;" datatype="xsd:string" id="meta607" property="format" xsi:type="nex:LiteralMeta"/>
      </edge>
      <edge about="#edge608" id="edge608" length="0.010208" source="node390" target="node472">
        <meta content=" ip= &lt; -3.0 23.0&gt; dr=1;" datatype="xsd:string" id="meta609" property="format" xsi:type="nex:LiteralMeta"/>
      </edge>
      <edge about="#edge610" id="edge610" length="0.009364" source="node390" target="node474">
        <meta content=" ip= &lt; -3.0 24.0&gt; dr=1;" datatype="xsd:string" id="meta611" property="format" xsi:type="nex:LiteralMeta"/>
      </edge>
      <edge about="#edge612" id="edge612" length="0.008927000000000001" source="node390" target="node476">
        <meta content=" ip= &lt; -3.0 25.0&gt; dr=1;" datatype="xsd:string" id="meta613" property="format" xsi:type="nex:LiteralMeta"/>
      </edge>
      <edge about="#edge614" id="edge614" length="0.008337" source="node390" target="node478">
        <meta content=" ip= &lt; -3.0 26.0&gt; dr=1;" datatype="xsd:string" id="meta615" property="format" xsi:type="nex:LiteralMeta"/>
      </edge>
      <edge about="#edge616" id="edge616" length="0.009802" source="node390" target="node480">
        <meta content=" ip= &lt; -3.0 27.0&gt; dr=1;" datatype="xsd:string" id="meta617" property="format" xsi:type="nex:LiteralMeta"/>
      </edge>
      <edge about="#edge618" id="edge618" length="0.010790000000000001" source="node390" target="node482">
        <meta content=" ip= &lt; -3.0 28.0&gt; dr=1;" datatype="xsd:string" id="meta619" property="format" xsi:type="nex:LiteralMeta"/>
      </edge>
      <edge about="#edge620" id="edge620" length="0.009145" source="node390" target="node484">
        <meta content=" ip= &lt; -3.0 29.0&gt; dr=1;" datatype="xsd:string" id="meta621" property="format" xsi:type="nex:LiteralMeta"/>
      </edge>
      <edge about="#edge622" id="edge622" length="0.009882" source="node390" target="node486">
        <meta content=" ip= &lt; -3.0 30.0&gt; dr=1;" datatype="xsd:string" id="meta623" property="format" xsi:type="nex:LiteralMeta"/>
      </edge>
      <edge about="#edge624" id="edge624" length="0.009778" source="node390" target="node488">
        <meta content=" ip= &lt; -3.0 31.0&gt; dr=1;" datatype="xsd:string" id="meta625" property="format" xsi:type="nex:LiteralMeta"/>
      </edge>
      <edge about="#edge626" id="edge626" length="0.009154" source="node390" target="node490">
        <meta content=" ip= &lt; -3.0 32.0&gt; dr=1;" datatype="xsd:string" id="meta627" property="format" xsi:type="nex:LiteralMeta"/>
      </edge>
      <edge about="#edge628" id="edge628" length="0.0046500000000000005" source="node390" target="node492">
        <meta content=" ip= &lt; -3.0 33.0&gt; dr=1;" datatype="xsd:string" id="meta629" property="format" xsi:type="nex:LiteralMeta"/>
      </edge>
      <edge about="#edge630" id="edge630" length="0.006602" source="node390" target="node494">
        <meta content=" ip= &lt; -3.0 34.0&gt; dr=1;" datatype="xsd:string" id="meta631" property="format" xsi:type="nex:LiteralMeta"/>
      </edge>
      <edge about="#edge632" id="edge632" length="0.007001" source="node390" target="node496">
        <meta content=" ip= &lt; -3.0 35.0&gt; dr=1;" datatype="xsd:string" id="meta633" property="format" xsi:type="nex:LiteralMeta"/>
      </edge>
      <edge about="#edge634" id="edge634" length="0.007648" source="node390" target="node498">
        <meta content=" ip= &lt; -3.0 36.0&gt; dr=1;" datatype="xsd:string" id="meta635" property="format" xsi:type="nex:LiteralMeta"/>
      </edge>
      <edge about="#edge636" id="edge636" length="0.009637000000000003" source="node390" target="node500">
        <meta content=" ip= &lt; -3.0 37.5&gt; dr=1;" datatype="xsd:string" id="meta637" property="format" xsi:type="nex:LiteralMeta"/>
      </edge>
      <edge about="#edge638" id="edge638" length="0.021334000000000006" source="node390" target="node510">
        <meta content=" ip= &lt; -3.0 39.0&gt; dr=1;" datatype="xsd:string" id="meta639" property="format" xsi:type="nex:LiteralMeta"/>
      </edge>
      <edge about="#edge640" id="edge640" length="0.009629000000000002" source="node390" target="node512">
        <meta content=" ip= &lt; -3.0 40.0&gt; dr=1;" datatype="xsd:string" id="meta641" property="format" xsi:type="nex:LiteralMeta"/>
      </edge>
      <edge about="#edge642" id="edge642" length="0.008777000000000002" source="node390" target="node514">
        <meta content=" ip= &lt; -3.0 41.0&gt; dr=1;" datatype="xsd:string" id="meta643" property="format" xsi:type="nex:LiteralMeta"/>
      </edge>
      <edge about="#edge644" id="edge644" length="0.008568000000000001" source="node390" target="node516">
        <meta content=" ip= &lt; -3.0 42.0&gt; dr=1;" datatype="xsd:string" id="meta645" property="format" xsi:type="nex:LiteralMeta"/>
      </edge>
      <edge about="#edge646" id="edge646" length="0.008359000000000002" source="node390" target="node518">
        <meta content=" ip= &lt; -3.0 43.0&gt; dr=1;" datatype="xsd:string" id="meta647" property="format" xsi:type="nex:LiteralMeta"/>
      </edge>
      <edge about="#edge648" id="edge648" length="0.009450000000000002" source="node390" target="node520">
        <meta content=" ip= &lt; -3.0 44.0&gt; dr=1;" datatype="xsd:string" id="meta649" property="format" xsi:type="nex:LiteralMeta"/>
      </edge>
      <edge about="#edge650" id="edge650" length="0.012828" source="node390" target="node522">
        <meta content=" ip= &lt; -3.0 45.0&gt; dr=1;" datatype="xsd:string" id="meta651" property="format" xsi:type="nex:LiteralMeta"/>
      </edge>
      <edge about="#edge652" id="edge652" length="0.009819" source="node390" target="node524">
        <meta content=" ip= &lt; -3.0 46.0&gt; dr=1;" datatype="xsd:string" id="meta653" property="format" xsi:type="nex:LiteralMeta"/>
      </edge>
      <edge about="#edge654" id="edge654" length="0.010063" source="node390" target="node526">
        <meta content=" ip= &lt; -3.0 48.0&gt; dr=1;" datatype="xsd:string" id="meta655" property="format" xsi:type="nex:LiteralMeta"/>
      </edge>
      <edge about="#edge656" id="edge656" length="0.010025000000000001" source="node390" target="node540">
        <meta content=" ip= &lt; -3.0 50.0&gt; dr=1;" datatype="xsd:string" id="meta657" property="format" xsi:type="nex:LiteralMeta"/>
      </edge>
      <edge about="#edge658" id="edge658" length="0.007636" source="node390" target="node542">
        <meta content=" ip= &lt; -3.0 51.0&gt; dr=1;" datatype="xsd:string" id="meta659" property="format" xsi:type="nex:LiteralMeta"/>
      </edge>
      <edge about="#edge660" id="edge660" length="0.007514" source="node390" target="node544">
        <meta content=" ip= &lt; -3.0 54.25&gt; dr=1;" datatype="xsd:string" id="meta661" property="format" xsi:type="nex:LiteralMeta"/>
      </edge>
      <edge about="#edge662" id="edge662" length="0.01173" source="node390" target="node574">
        <meta content=" ip= &lt; -3.0 58.5&gt; dr=1;" datatype="xsd:string" id="meta663" property="format" xsi:type="nex:LiteralMeta"/>
      </edge>
      <edge about="#edge664" id="edge664" length="0.245993" source="node386" target="node388">
        <meta content=" ip= &lt; -4.0 1.0&gt; dr=1;" datatype="xsd:string" id="meta665" property="format" xsi:type="nex:LiteralMeta"/>
      </edge>
      <edge about="#edge666" id="edge666" length="0.245993" source="node386" target="node390">
        <meta content=" ip= &lt; -4.0 30.25&gt; dr=1;" datatype="xsd:string" id="meta667" property="format" xsi:type="nex:LiteralMeta"/>
      </edge>
    </tree>
  </trees>
  <otus id="otus380"/>
  <trees id="trees381" label="InterTreeConnectors" otus="otus380">
    <tree id="tree382" label="InterTreeConnectors" xsi:type="nex:IntTree"/>
  </trees>
  <otus id="otus676"/>
  <trees id="trees677" label="InterTreeConnectors" otus="otus676">
    <tree id="tree678" label="InterTreeConnectors" xsi:type="nex:IntTree">
      <node id="node679" label="node108"/>
      <node id="node680" label="node462"/>
      <node id="node682" label="node114"/>
      <node id="node683" label="node468"/>
      <node id="node685" label="node112"/>
      <node id="node686" label="node466"/>
      <node id="node688" label="node110"/>
      <node id="node689" label="node464"/>
      <node id="node691" label="node116"/>
      <node id="node692" label="node470"/>
      <node id="node694" label="node100"/>
      <node id="node695" label="node460"/>
      <node id="node697" label="node98"/>
      <node id="node698" label="node458"/>
      <node id="node700" label="node166"/>
      <node id="node701" label="node490"/>
      <node id="node703" label="node164"/>
      <node id="node704" label="node488"/>
      <node id="node706" label="node156"/>
      <node id="node707" label="node482"/>
      <node id="node709" label="node154"/>
      <node id="node710" label="node480"/>
      <node id="node712" label="node160"/>
      <node id="node713" label="node486"/>
      <node id="node715" label="node158"/>
      <node id="node716" label="node484"/>
      <node id="node718" label="node138"/>
      <node id="node719" label="node474"/>
      <node id="node721" label="node136"/>
      <node id="node722" label="node472"/>
      <node id="node724" label="node144"/>
      <node id="node725" label="node476"/>
      <node id="node727" label="node150"/>
      <node id="node728" label="node478"/>
      <node id="node730" label="node232"/>
      <node id="node731" label="node520"/>
      <node id="node733" label="node226"/>
      <node id="node734" label="node514"/>
      <node id="node736" label="node224"/>
      <node id="node737" label="node512"/>
      <node id="node739" label="node228"/>
      <node id="node740" label="node516"/>
      <node id="node742" label="node230"/>
      <node id="node743" label="node518"/>
      <node id="node745" label="node212"/>
      <node id="node746" label="node504"/>
      <node id="node748" label="node210"/>
      <node id="node749" label="node502"/>
      <node id="node751" label="node214"/>
      <node id="node752" label="node510"/>
      <node id="node754" label="node258"/>
      <node id="node755" label="node528"/>
      <node id="node757" label="node260"/>
      <node id="node758" label="node530"/>
      <node id="node760" label="node266"/>
      <node id="node761" label="node532"/>
      <node id="node763" label="node252"/>
      <node id="node764" label="node524"/>
      <node id="node766" label="node202"/>
      <node id="node767" label="node496"/>
      <node id="node769" label="node204"/>
      <node id="node770" label="node498"/>
      <node id="node772" label="node248"/>
      <node id="node773" label="node522"/>
      <node id="node775" label="node276"/>
      <node id="node776" label="node540"/>
      <node id="node778" label="node300"/>
      <node id="node779" label="node548"/>
      <node id="node781" label="node304"/>
      <node id="node782" label="node552"/>
      <node id="node784" label="node302"/>
      <node id="node785" label="node550"/>
      <node id="node787" label="node296"/>
      <node id="node788" label="node546"/>
      <node id="node790" label="node318"/>
      <node id="node791" label="node556"/>
      <node id="node793" label="node320"/>
      <node id="node794" label="node558"/>
      <node id="node796" label="node86"/>
      <node id="node797" label="node452"/>
      <node id="node799" label="node84"/>
      <node id="node800" label="node450"/>
      <node id="node802" label="node192"/>
      <node id="node803" label="node492"/>
      <node id="node805" label="node194"/>
      <node id="node806" label="node494"/>
      <node id="node808" label="node290"/>
      <node id="node809" label="node542"/>
      <node id="node811" label="node72"/>
      <node id="node812" label="node440"/>
      <node id="node814" label="node74"/>
      <node id="node815" label="node442"/>
      <node id="node817" label="node52"/>
      <node id="node818" label="node422"/>
      <node id="node820" label="node56"/>
      <node id="node821" label="node426"/>
      <node id="node823" label="node54"/>
      <node id="node824" label="node424"/>
      <node id="node826" label="node58"/>
      <node id="node827" label="node428"/>
      <node id="node829" label="node24"/>
      <node id="node830" label="node400"/>
      <node id="node832" label="node28"/>
      <node id="node833" label="node404"/>
      <node id="node835" label="node30"/>
      <node id="node836" label="node406"/>
      <node id="node838" label="node26"/>
      <node id="node839" label="node402"/>
      <node id="node841" label="node20"/>
      <node id="node842" label="node396"/>
      <node id="node844" label="node16"/>
      <node id="node845" label="node392"/>
      <node id="node847" label="node356"/>
      <node id="node848" label="node576"/>
      <node id="node850" label="node358"/>
      <node id="node851" label="node578"/>
      <node id="node853" label="node8"/>
      <node id="node854" label="node388"/>
      <edge id="edge681" label="-4144960" source="node679" target="node680"/>
      <edge id="edge684" label="-4144960" source="node682" target="node683"/>
      <edge id="edge687" label="-4144960" source="node685" target="node686"/>
      <edge id="edge690" label="-4144960" source="node688" target="node689"/>
      <edge id="edge693" label="-4144960" source="node691" target="node692"/>
      <edge id="edge696" label="-4144960" source="node694" target="node695"/>
      <edge id="edge699" label="-4144960" source="node697" target="node698"/>
      <edge id="edge702" label="-4144960" source="node700" target="node701"/>
      <edge id="edge705" label="-4144960" source="node703" target="node704"/>
      <edge id="edge708" label="-4144960" source="node706" target="node707"/>
      <edge id="edge711" label="-4144960" source="node709" target="node710"/>
      <edge id="edge714" label="-4144960" source="node712" target="node713"/>
      <edge id="edge717" label="-4144960" source="node715" target="node716"/>
      <edge id="edge720" label="-4144960" source="node718" target="node719"/>
      <edge id="edge723" label="-4144960" source="node721" target="node722"/>
      <edge id="edge726" label="-4144960" source="node724" target="node725"/>
      <edge id="edge729" label="-4144960" source="node727" target="node728"/>
      <edge id="edge732" label="-4144960" source="node730" target="node731"/>
      <edge id="edge735" label="-4144960" source="node733" target="node734"/>
      <edge id="edge738" label="-4144960" source="node736" target="node737"/>
      <edge id="edge741" label="-4144960" source="node739" target="node740"/>
      <edge id="edge744" label="-4144960" source="node742" target="node743"/>
      <edge id="edge747" label="-4144960" source="node745" target="node746"/>
      <edge id="edge750" label="-4144960" source="node748" target="node749"/>
      <edge id="edge753" label="-4144960" source="node751" target="node752"/>
      <edge id="edge756" label="-4144960" source="node754" target="node755"/>
      <edge id="edge759" label="-4144960" source="node757" target="node758"/>
      <edge id="edge762" label="-4144960" source="node760" target="node761"/>
      <edge id="edge765" label="-4144960" source="node763" target="node764"/>
      <edge id="edge768" label="-4144960" source="node766" target="node767"/>
      <edge id="edge771" label="-4144960" source="node769" target="node770"/>
      <edge id="edge774" label="-4144960" source="node772" target="node773"/>
      <edge id="edge777" label="-4144960" source="node775" target="node776"/>
      <edge id="edge780" label="-4144960" source="node778" target="node779"/>
      <edge id="edge783" label="-4144960" source="node781" target="node782"/>
      <edge id="edge786" label="-4144960" source="node784" target="node785"/>
      <edge id="edge789" label="-4144960" source="node787" target="node788"/>
      <edge id="edge792" label="-4144960" source="node790" target="node791"/>
      <edge id="edge795" label="-4144960" source="node793" target="node794"/>
      <edge id="edge798" label="-4144960" source="node796" target="node797"/>
      <edge id="edge801" label="-4144960" source="node799" target="node800"/>
      <edge id="edge804" label="-4144960" source="node802" target="node803"/>
      <edge id="edge807" label="-4144960" source="node805" target="node806"/>
      <edge id="edge810" label="-4144960" source="node808" target="node809"/>
      <edge id="edge813" label="-4144960" source="node811" target="node812"/>
      <edge id="edge816" label="-4144960" source="node814" target="node815"/>
      <edge id="edge819" label="-4144960" source="node817" target="node818"/>
      <edge id="edge822" label="-4144960" source="node820" target="node821"/>
      <edge id="edge825" label="-4144960" source="node823" target="node824"/>
      <edge id="edge828" label="-4144960" source="node826" target="node827"/>
      <edge id="edge831" label="-4144960" source="node829" target="node830"/>
      <edge id="edge834" label="-4144960" source="node832" target="node833"/>
      <edge id="edge837" label="-4144960" source="node835" target="node836"/>
      <edge id="edge840" label="-4144960" source="node838" target="node839"/>
      <edge id="edge843" label="-4144960" source="node841" target="node842"/>
      <edge id="edge846" label="-4144960" source="node844" target="node845"/>
      <edge id="edge849" label="-4144960" source="node847" target="node848"/>
      <edge id="edge852" label="-4144960" source="node850" target="node851"/>
      <edge id="edge855" label="-4144960" source="node853" target="node854"/>
    </tree>
  </trees>
</nex:nexml>
