# Supplementary material for: Evolutionary footprints of a cold relic in a rapidly warming world
Source: eLife. 2021 Dec 21;10:e71572. doi: 10.7554/eLife.71572 (PMC8741218; doi:10.7554/eLife.71572)
Supplement: Appendix 1—figure 12—source data 1. [file elife-71572-app1-fig12-data1.zip › Appendix1figure12_SourceData1.txt]

### Best-scoring ML tree based on transcriptome-wide nuclear SNPs (298,978 variant sites) and generated in RAxML with an ascertainment bias correction and 1000 rapid bootstraps

(Caes_0741:0.04896056766543550182,((Cpyr_1053:0.05482414561073337134,Cpyr_0021:0.03629948790750574944)100:0.01358643672914548739,(((((Cang_1157:0.01487552509151838370,((Cpol_1016:0.01663047639014842219,((Cbor_1063:0.00141675159471981371,Cbor_1015:0.00209635065081521408)100:0.03779876911193975897,(Ctat_1290:0.00293178855232466111,Ctat_1306:0.00303448109229767461)100:0.00791413269308841733)100:0.00725982771015644141)100:0.02287275007341244004,(Cang_1023:0.00487014718059440924,((Ctri_1288:0.00298198697971937014,(Ctri_1287:0.00446528615588176990,(Ctri_1370:0.00426814131386243651,Ctri_1371:0.00707267122169355760)100:0.00477446622223246572)100:0.00506050534300686757)100:0.06031182258052981277,(Cdan_0654:0.00207921447671249914,(Imega_1776:0.85282632311193440344,(Cdan_1778:0.01049800534543235062,(Cdan_1067:0.01395358470239631971,(Cdan_1766:0.00386959144701629065,Cdan_1261:0.00406179576298250963)100:0.00635483092566137102)100:0.00347191252321097515)100:0.04885733575807345297)100:0.03466441699331835463)100:0.01167144793089606829)100:0.01521777294995414233)93:0.00575512644212305708)100:0.01081016045320567012)96:0.00641354013266642875,(Coff_1073:0.00998412949333600010,((Coff_1024:0.01654222105145981142,((((((((Coff_1364:0.00079762766788813854,Coff_1365:0.00108339468723116922)100:0.00108072354195309938,(Cses_1286:0.00030283836869924186,Cses_1285:0.00044027017592921676)100:0.00302435967045148026)100:0.02183107264238838899,Coff_1357:0.00717929505844042224)100:0.01215981799824291006,(Coff_1367:0.00006075590700060781,Coff_1366:0.00008955914105428387)100:0.01613143974203581910)100:0.01079499315963660007,Cgro_1038:0.01859244776187658071)100:0.00858969797569523325,Cgro_0474:0.01805118861863010474)100:0.02032741075842913608,Cgro_1764:0.02353516552663967309)100:0.03073795110635813704,(Cisla_1765:0.05949274670984736058,Cisla_1233:0.03077006808526274242)100:0.02692087439150033304)100:0.03172642298818498241)100:0.01389444311049902597,(Cscot_1009:0.01770378020020531296,Cscot_0963:0.00952952445886223222)90:0.00893472283715928024)42:0.00692757741989459032)88:0.00658583763861754837)90:0.00745918689352926580,((Cmica_0979:0.01545723324119647156,(Calp_0828:0.01493730127854125782,(Cmica_0983:0.01765751482803640249,Coff_1012:0.00573144481123855770)92:0.00406438081347803432)88:0.00491920139449850049)100:0.00619719358108564416,Calp_1127:0.00959488336410222950)97:0.00691158748554923826)100:0.00735933250586763826,Calp_0165:0.01568892310372642027)85:0.00507520258337291509,(((Cbav_1207:0.01802038222553433225,Cbav_1208:0.01575391633228063332)100:0.01200438584869065878,((((Cmac_1022:0.04083079158094052308,(Cexc_0297:0.05107841813931225661,Cexc_1253:0.02631105804915392227)100:0.01668096713969911479)94:0.00789081474722624389,(Cpyr_0310:0.04313906526793351986,(Cpyr_1537:0.03380815126317225638,Cpyr_0396:0.03213981399627942326)100:0.02287664506674558229)94:0.00961740278739950903)100:0.01162640182904093461,(Cpyr_0456:0.04257802469867080775,Cpyr_1058:0.03223799483224555618)100:0.01857278984792177373)100:0.00843831765787513011,(((Cpyr_0106:0.05844224768487261967,Cpyr_0506:0.05293837881089519248)43:0.01074008005846376589,(Cpyr_0560:0.04197520664926695372,Cpyr_0198:0.05468848962857506685)72:0.01111330385590160105)71:0.00641339697109799371,(Cpyr_0252a:0.03693387277989648720,Cpyr_0260:0.05007146163730222255)71:0.00956052635921322141)89:0.00669845961812559273)80:0.00629832041843320697)100:0.01666845652435712880,((Cpyr_0699:0.01822489012912371226,Cpyr_1442:0.02002898887853039184)100:0.01347711696875639707,(Calp_0759:0.02880767324520031730,Cpyr_1552:0.01940850264200248004)100:0.01311654945174323648)100:0.01255143753306712379)86:0.00629228058109789889)86:0.00684087764084266841)100:0.02672750436653225509,Cpyr_1211:0.05505372271237800319);
