# Supplementary material for: Evolutionary footprints of a cold relic in a rapidly warming world
Source: eLife. 2021 Dec 21;10:e71572. doi: 10.7554/eLife.71572 (PMC8741218; doi:10.7554/eLife.71572)
Supplement: Appendix 1—figure 13—source data 1. [file elife-71572-app1-fig13-data1.zip › Appendix1figure13_SourceData1.txt]

# STRUCTURE result C. bavarica at K=2 (uncorrelated allele frequency model)
	K1	K2
Cbav_1207	0,36	0,64
Cbav_1208	0,34	0,66
Coff_1012	0,61	0,39
Coff_1024	0,71	0,29
Coff_1073	0,64	0,36
Cpyr_0198	0,00	1,00
Cpyr_0506	0,00	1,00
Cpyr_0560	0,00	1,00
##########
# DeltaK (Evanno Method)
K	nb of runs	mean LnPData	standard dev.	L'(K)	L''(K)	DeltaK
1	10	-1065848,0700	387,5790	NA	NA	NA
2	10	-1015583,3100	1288,6543	50264,7600	63810,6300	49,5173
3	10	-1029129,1800	14770,7885	-13545,8700	16960,0300	1,1482
4	10	-1059635,0800	38444,1268	-30505,9000	43974,5100	1,1439
5	10	-1046166,4700	16017,3285	13468,6100	11872,3900	0,7412
6	10	-1044570,2500	19862,7098	1596,2200	NA	NA
