# Supplementary material for: Evolutionary footprints of a cold relic in a rapidly warming world
Source: eLife. 2021 Dec 21;10:e71572. doi: 10.7554/eLife.71572 (PMC8741218; doi:10.7554/eLife.71572)
Supplement: Appendix 1—figure 13—source data 2. [file elife-71572-app1-fig13-data2.zip › Appendix1figure13_SourceData2.txt]

# STRUCTURE result C. bavarica at K=2 (correlated allele frequency model)
	K1	K2
Cbav_1207	0,28	0,72
Cbav_1208	0,33	0,67
Coff_1012	0,00	1,00
Coff_1024	0,00	1,00
Coff_1073	0,00	1,00
Cpyr_0198	1,00	0,00
Cpyr_0506	1,00	0,00
Cpyr_0560	1,00	0,00
##########
# DeltaK (Evanno Method)
K	nb of runs	mean LnPData	standard dev.	L'(K)	L''(K)	DeltaK
1	10	-1066472,3200	1103,9211	NA	NA	NA
2	10	-1025219,0100	5285,9897	41253,3100	344732,0900	65,2162
3	10	-1328697,7900	440809,0885	-303478,7800	86923821,5300	197,1915
4	10	-88555998,1000	126601498,3768	-87227300,3100	30634195,4200	0,2420
5	10	-206417493,8300	230712889,4619	-117861495,7300	172201109,7900	0,7464
6	10	-152077879,7700	209433947,8090	54339614,0600	NA	NA
