# Supplementary material for: Evolutionary footprints of a cold relic in a rapidly warming world
Source: eLife. 2021 Dec 21;10:e71572. doi: 10.7554/eLife.71572 (PMC8741218; doi:10.7554/eLife.71572)
Supplement: Appendix 1—figure 19—source data 1. [file elife-71572-app1-fig19-data1.zip › Appendix1figure19_SourceData1.txt]

## Bootstrapped (100 bootstrap replicates) maximum likelihood consensus tree generated with TreeMix with one migration/admixture event


#NEXUS


BEGIN TAXA;
    DIMENSIONS NTAX=63;
    TAXLABELS
        Cdan_1261
        Cdan_1766
        Cdan_1778
        Cdan_1067
        Cdan_0654
        Ctri_1371
        Ctri_1287
        Ctri_1370
        Ctri_1288
        Cbor_1015
        Cbor_1063
        Ctat_1290
        Ctat_1306
        Cpol_1016
        Calp_0165
        Cpyr_1053
        Caes_0741
        Cpyr_1211
        Calp_0759
        Cpyr_1552
        Cpyr_1442
        Cpyr_0699
        Cpyr_0021
        Cpyr_0560
        Cpyr_0198
        Cpyr_0106
        Cpyr_0506
        Cpyr_0252a
        Cpyr_0260
        Cpyr_0310
        Cpyr_0396
        Cpyr_1537
        Cexc_1253
        Cexc_0297
        Cmac_1022
        Cpyr_1058
        Cpyr_0456
        Cbav_1207
        Cbav_1208
        Calp_1127
        Cmica_0983
        Calp_0828
        Coff_1012
        Cmica_0979
        Coff_1073
        Coff_1024
        Cisla_1765
        Cisla_1233
        Cgro_1764
        Cgro_0474
        Coff_1357
        Coff_1365
        Coff_1364
        Cses_1286
        Cses_1285
        Coff_1367
        Coff_1366
        Cgro_1038
        Cscot_1009
        Cscot_0963
        Cang_1157
        Cang_1023
        Imega_1776
  ;
END;

BEGIN TREES;
    TREE 1 = [&R] (Imega_1776:0.12940211[&support=1.0][&length_mean=0.12940211,length_median=0.099351,length_sd=0.0377736921744,length_hpd95={0.099351,0.177018},length_quant_5_95={0.099351,0.177018},length_range={0.099351,0.177027}],((Cdan_0654:0.019453322[&support=1.0][&length_mean=0.019453322,length_median=0.0193734,length_sd=0.000100860748667,length_hpd95={0.0193734,0.0195967},length_quant_5_95={0.0193734,0.0195967},length_range={0.0193734,0.0195971}],((Ctri_1288:0.00817257[&support=1.0][&length_mean=0.00817257,length_median=0.00817257,length_sd=0.0,length_hpd95={0.00817257,0.00817257},length_quant_5_95={0.00817257,0.00817257},length_range={0.00817257,0.00817257}],(Ctri_1371:0.014376409[&support=1.0][&length_mean=0.014376409,length_median=0.0146311,length_sd=0.000420896727682,length_hpd95={0.0136878,0.0146311},length_quant_5_95={0.0136878,0.0146311},length_range={0.0136878,0.0146311}],(Ctri_1287:0.0076506587[&support=1.0][&length_mean=0.0076506587,length_median=0.00752969,length_sd=0.000199910204855,length_hpd95={0.00752969,0.00797773},length_quant_5_95={0.00752969,0.00797773},length_range={0.00752969,0.00797773}],Ctri_1370:0.011343209[&support=1.0][&length_mean=0.011343209,length_median=0.0115979,length_sd=0.000420896727681,length_hpd95={0.0106546,0.0115979},length_quant_5_95={0.0106546,0.0115979},length_range={0.0106546,0.0115979}])0.39000000:0.0[&support=0.39][&length_mean=0.0,length_median=0.0,length_sd=0.0,length_hpd95={0.0,0.0},length_quant_5_95={0.0,0.0},length_range={0.0,0.0}])1.00000000:0.0051503804[&support=1.0][&length_mean=0.0051503804,length_median=0.00527984,length_sd=0.00021394207886,length_hpd95={0.00480036,0.00527984},length_quant_5_95={0.00480036,0.00527984},length_range={0.00480036,0.00527984}])1.00000000:0.065038074[&support=1.0][&length_mean=0.065038074,length_median=0.0672987,length_sd=0.00271076432036,length_hpd95={0.0613318,0.0673185},length_quant_5_95={0.0613318,0.0673061},length_range={0.0611939,0.0673185}],(Cang_1023:0.025158624[&support=1.0][&length_mean=0.025158624,length_median=0.0257356,length_sd=0.000735740035078,length_hpd95={0.0242216,0.0257859},length_quant_5_95={0.0242216,0.0257859},length_range={0.0242215,0.0257861}],((Cpol_1016:0.0245715[&support=1.0][&length_mean=0.0245715,length_median=0.0245715,length_sd=0.0,length_hpd95={0.0245715,0.0245715},length_quant_5_95={0.0245715,0.0245715},length_range={0.0245715,0.0245715}],((Ctat_1290:0.0184791[&support=1.0][&length_mean=0.0184791,length_median=0.0184791,length_sd=1.15399606189e-09,length_hpd95={0.0184791,0.0184791},length_quant_5_95={0.0184791,0.0184791},length_range={0.0184791,0.0184791}],Ctat_1306:0.0194334[&support=1.0][&length_mean=0.0194334,length_median=0.0194334,length_sd=0.0,length_hpd95={0.0194334,0.0194334},length_quant_5_95={0.0194334,0.0194334},length_range={0.0194334,0.0194334}])1.00000000:0.00344597[&support=1.0][&length_mean=0.00344597,length_median=0.00344597,length_sd=0.0,length_hpd95={0.00344597,0.00344597},length_quant_5_95={0.00344597,0.00344597},length_range={0.00344597,0.00344597}],(Cbor_1015:0.0133046[&support=1.0][&length_mean=0.0133046,length_median=0.0133046,length_sd=0.0,length_hpd95={0.0133046,0.0133046},length_quant_5_95={0.0133046,0.0133046},length_range={0.0133046,0.0133046}],Cbor_1063:0.0113889[&support=1.0][&length_mean=0.0113889,length_median=0.0113889,length_sd=0.0,length_hpd95={0.0113889,0.0113889},length_quant_5_95={0.0113889,0.0113889},length_range={0.0113889,0.0113889}])1.00000000:0.019853[&support=1.0][&length_mean=0.019853,length_median=0.019853,length_sd=1.21321333065e-09,length_hpd95={0.019853,0.019853},length_quant_5_95={0.019853,0.019853},length_range={0.019853,0.019853}])1.00000000:0.00248906[&support=1.0][&length_mean=0.00248906,length_median=0.00248906,length_sd=1.90105424479e-10,length_hpd95={0.00248906,0.00248906},length_quant_5_95={0.00248906,0.00248906},length_range={0.00248906,0.00248906}])1.00000000:0.0049079148[&support=1.0][&length_mean=0.0049079148,length_median=0.00498417,length_sd=0.00010452490633,length_hpd95={0.00475524,0.00502053},length_quant_5_95={0.00475525,0.0050205},length_range={0.00475512,0.00502062}],(Cang_1157:0.027424715[&support=1.0][&length_mean=0.027424715,length_median=0.0270545,length_sd=0.000543518535526,length_hpd95={0.0269776,0.0281773},length_quant_5_95={0.0269776,0.0281773},length_range={0.0269775,0.0281773}],(Cscot_0963:0.025709491[&support=1.0][&length_mean=0.025709491,length_median=0.0256324,length_sd=0.000102228658434,length_hpd95={0.0256322,0.0257772},length_quant_5_95={0.0256323,0.0257772},length_range={0.0256322,0.0261477}],(((Calp_1127:0.0210278[&support=1.0][&length_mean=0.0210278,length_median=0.0210278,length_sd=1.40089808608e-09,length_hpd95={0.0210278,0.0210278},length_quant_5_95={0.0210278,0.0210278},length_range={0.0210278,0.0210278}],(Cmica_0979:0.0235635[&support=1.0][&length_mean=0.0235635,length_median=0.0235635,length_sd=6.48489802911e-10,length_hpd95={0.0235635,0.0235635},length_quant_5_95={0.0235635,0.0235635},length_range={0.0235635,0.0235635}],(Coff_1012:0.021175391[&support=1.0][&length_mean=0.021175391,length_median=0.0211775,length_sd=2.1089999957e-05,length_hpd95={0.0211775,0.0211775},length_quant_5_95={0.0211775,0.0211775},length_range={0.0209666,0.0211775}],(Cmica_0983:0.024677041[&support=1.0][&length_mean=0.024677041,length_median=0.0246726,length_sd=4.44100000091e-05,length_hpd95={0.0246726,0.0246726},length_quant_5_95={0.0246726,0.0246726},length_range={0.0246726,0.0251167}],Calp_0828:0.021743941[&support=1.0][&length_mean=0.021743941,length_median=0.0217395,length_sd=4.44099999933e-05,length_hpd95={0.0217395,0.0217395},length_quant_5_95={0.0217395,0.0217395},length_range={0.0217395,0.0221836}])0.99000000:0.000677248[&support=0.99][&length_mean=0.000677248,length_median=0.000677248,length_sd=1.85937552305e-11,length_hpd95={0.000677248,0.000677248},length_quant_5_95={0.000677248,0.000677248},length_range={0.000677248,0.000677248}])1.00000000:0.00053947549[&support=1.0][&length_mean=0.00053947549,length_median=0.000537218,length_sd=2.25749e-05,length_hpd95={0.000537218,0.000537218},length_quant_5_95={0.000537218,0.000537218},length_range={0.000537218,0.000762967}])1.00000000:0.00139468[&support=1.0][&length_mean=0.00139468,length_median=0.00139468,length_sd=0.0,length_hpd95={0.00139468,0.00139468},length_quant_5_95={0.00139468,0.00139468},length_range={0.00139468,0.00139468}])1.00000000:0.00227787[&support=1.0][&length_mean=0.00227787,length_median=0.00227787,length_sd=1.78211833439e-10,length_hpd95={0.00227787,0.00227787},length_quant_5_95={0.00227787,0.00227787},length_range={0.00227787,0.00227787}],(Calp_0165:0.0249961[&support=1.0][&length_mean=0.0249961,length_median=0.0249961,length_sd=0.0,length_hpd95={0.0249961,0.0249961},length_quant_5_95={0.0249961,0.0249961},length_range={0.0249961,0.0249961}],(Cpyr_1053:0.042258[&support=1.0][&length_mean=0.042258,length_median=0.042258,length_sd=0.0,length_hpd95={0.042258,0.042258},length_quant_5_95={0.042258,0.042258},length_range={0.042258,0.042258}],(((Cpyr_0021:0.0339832[&support=1.0][&length_mean=0.0339832,length_median=0.0339832,length_sd=0.0,length_hpd95={0.0339832,0.0339832},length_quant_5_95={0.0339832,0.0339832},length_range={0.0339832,0.0339832}],((Cbav_1207:0.0246439[&support=1.0][&length_mean=0.0246439,length_median=0.0246439,length_sd=0.0,length_hpd95={0.0246439,0.0246439},length_quant_5_95={0.0246439,0.0246439},length_range={0.0246439,0.0246439}],Cbav_1208:0.0234706[&support=1.0][&length_mean=0.0234706,length_median=0.0234706,length_sd=0.0,length_hpd95={0.0234706,0.0234706},length_quant_5_95={0.0234706,0.0234706},length_range={0.0234706,0.0234706}])1.00000000:0.00311968[&support=1.0][&length_mean=0.00311968,length_median=0.00311968,length_sd=0.0,length_hpd95={0.00311968,0.00311968},length_quant_5_95={0.00311968,0.00311968},length_range={0.00311968,0.00311968}],((Cpyr_1058:0.0270276[&support=1.0][&length_mean=0.0270276,length_median=0.0270276,length_sd=1.18397497789e-09,length_hpd95={0.0270276,0.0270276},length_quant_5_95={0.0270276,0.0270276},length_range={0.0270276,0.0270276}],Cpyr_0456:0.0320408[&support=1.0][&length_mean=0.0320408,length_median=0.0320408,length_sd=3.74405762277e-10,length_hpd95={0.0320408,0.0320408},length_quant_5_95={0.0320408,0.0320408},length_range={0.0320408,0.0320408}])1.00000000:0.0054167519[&support=1.0][&length_mean=0.0054167519,length_median=0.00542935,length_sd=6.46277621752e-05,length_hpd95={0.00529956,0.00542935},length_quant_5_95={0.00529956,0.00542935},length_range={0.00499413,0.00542935}],((Cmac_1022:0.031526496[&support=1.0][&length_mean=0.031526496,length_median=0.0315339,length_sd=2.94535139143e-05,length_hpd95={0.0314105,0.0315339},length_quant_5_95={0.0314105,0.0315339},length_range={0.0314105,0.0315339}],((Cexc_1253:0.0242828[&support=1.0][&length_mean=0.0242828,length_median=0.0242828,length_sd=1.15399606189e-09,length_hpd95={0.0242828,0.0242828},length_quant_5_95={0.0242828,0.0242828},length_range={0.0242828,0.0242828}],Cexc_0297:0.0347142[&support=1.0][&length_mean=0.0347142,length_median=0.0347142,length_sd=1.58846912053e-09,length_hpd95={0.0347142,0.0347142},length_quant_5_95={0.0347142,0.0347142},length_range={0.0347142,0.0347142}])1.00000000:0.0049685728[&support=1.0][&length_mean=0.0049685728,length_median=0.0049618,length_sd=2.69425660008e-05,length_hpd95={0.0049618,0.00507468},length_quant_5_95={0.0049618,0.00507468},length_range={0.0049618,0.00507468}],(Cpyr_0310:0.0319519[&support=1.0][&length_mean=0.0319519,length_median=0.0319519,length_sd=0.0,length_hpd95={0.0319519,0.0319519},length_quant_5_95={0.0319519,0.0319519},length_range={0.0319519,0.0319519}],(Cpyr_0396:0.025546[&support=1.0][&length_mean=0.025546,length_median=0.025546,length_sd=0.0,length_hpd95={0.025546,0.025546},length_quant_5_95={0.025546,0.025546},length_range={0.025546,0.025546}],Cpyr_1537:0.0266247[&support=1.0][&length_mean=0.0266247,length_median=0.0266247,length_sd=0.0,length_hpd95={0.0266247,0.0266247},length_quant_5_95={0.0266247,0.0266247},length_range={0.0266247,0.0266247}])1.00000000:0.00962546[&support=1.0][&length_mean=0.00962546,length_median=0.00962546,length_sd=5.12676204148e-10,length_hpd95={0.00962546,0.00962546},length_quant_5_95={0.00962546,0.00962546},length_range={0.00962546,0.00962546}])1.00000000:0.0017950504[&support=1.0][&length_mean=0.0017950504,length_median=0.00178804,length_sd=2.78877516984e-05,length_hpd95={0.00178804,0.00190488},length_quant_5_95={0.00178804,0.00190488},length_range={0.00178804,0.00190488}])0.94000000:0.000267609[&support=0.94][&length_mean=0.000267609,length_median=0.000267609,length_sd=1.00093302816e-11,length_hpd95={0.000267609,0.000267609},length_quant_5_95={0.000267609,0.000267609},length_range={0.000267609,0.000267609}])1.00000000:0.0028400501[&support=1.0][&length_mean=0.0028400501,length_median=0.00283757,length_sd=3.57305364827e-05,length_hpd95={0.00268742,0.00283757},length_quant_5_95={0.00283493,0.00283757},length_range={0.00268742,0.00298508}],(Cpyr_0260:0.03544251[&support=1.0][&length_mean=0.03544251,length_median=0.035346,length_sd=0.000422796631742,length_hpd95={0.035346,0.0372762},length_quant_5_95={0.035346,0.035346},length_range={0.035346,0.0372762}],(Cpyr_0252a:0.0302985[&support=1.0][&length_mean=0.0302985,length_median=0.0302985,length_sd=2.45514276928e-09,length_hpd95={0.0302985,0.0302985},length_quant_5_95={0.0302985,0.0302985},length_range={0.0302985,0.0302985}],(Cpyr_0506:0.037725346[&support=1.0][&length_mean=0.037725346,length_median=0.0377339,length_sd=5.09511835977e-05,length_hpd95={0.0377339,0.0377339},length_quant_5_95={0.0377339,0.0377339},length_range={0.0373774,0.0377339}],(Cpyr_0106:0.039620512[&support=1.0][&length_mean=0.039620512,length_median=0.0396197,length_sd=1.89788787089e-05,length_hpd95={0.0396197,0.0396197},length_quant_5_95={0.0396197,0.0396197},length_range={0.0395477,0.0397323}],(Cpyr_0560:0.032561574[&support=1.0][&length_mean=0.032561574,length_median=0.0325415,length_sd=0.000141225903742,length_hpd95={0.0325415,0.0325415},length_quant_5_95={0.0325415,0.0325415},length_range={0.0325415,0.0335452}],Cpyr_0198:0.038878788[&support=1.0][&length_mean=0.038878788,length_median=0.0388567,length_sd=0.000155394926821,length_hpd95={0.0388567,0.0388567},length_quant_5_95={0.0388567,0.0388567},length_range={0.0388567,0.0399611}])0.98000000:0.00121876510204[&support=0.98][&length_mean=0.00121876510204,length_median=0.00121639,length_sd=1.65397927065e-05,length_hpd95={0.00121639,0.00121639},length_quant_5_95={0.00121639,0.00121639},length_range={0.00121639,0.00133277}])0.96000000:0.00019659[&support=0.96][&length_mean=0.00019659,length_median=0.00019659,length_sd=9.90340846152e-12,length_hpd95={0.00019659,0.00019659},length_quant_5_95={0.00019659,0.00019659},length_range={0.00019659,0.00019659}])1.00000000:0.0011030616[&support=1.0][&length_mean=0.0011030616,length_median=0.00109581,length_sd=4.12115182663e-05,length_hpd95={0.00109581,0.00109581},length_quant_5_95={0.00109581,0.00109581},length_range={0.00109581,0.00137949}])1.00000000:0.00093865025[&support=1.0][&length_mean=0.00093865025,length_median=0.000841355,length_sd=0.000427877245422,length_hpd95={0.000841355,0.00258326},length_quant_5_95={0.000841355,0.000841355},length_range={0.000841355,0.00292326}])0.95000000:0.0023137[&support=0.95][&length_mean=0.0023137,length_median=0.0023137,length_sd=0.0,length_hpd95={0.0023137,0.0023137},length_quant_5_95={0.0023137,0.0023137},length_range={0.0023137,0.0023137}])0.80000000:0.0[&support=0.8][&length_mean=0.0,length_median=0.0,length_sd=0.0,length_hpd95={0.0,0.0},length_quant_5_95={0.0,0.0},length_range={0.0,0.0}])1.00000000:0.002940513[&support=1.0][&length_mean=0.002940513,length_median=0.00294015,length_sd=1.59025155179e-06,length_hpd95={0.00294015,0.00294741},length_quant_5_95={0.00294015,0.00294015},length_range={0.00294015,0.00294741}])1.00000000:0.00113477[&support=1.0][&length_mean=0.00113477,length_median=0.00113477,length_sd=6.61862133554e-11,length_hpd95={0.00113477,0.00113477},length_quant_5_95={0.00113477,0.00113477},length_range={0.00113477,0.00113477}])1.00000000:0.00173558[&support=1.0][&length_mean=0.00173558,length_median=0.00173558,length_sd=1.34424834789e-10,length_hpd95={0.00173558,0.00173558},length_quant_5_95={0.00173558,0.00173558},length_range={0.00173558,0.00173558}],((Cpyr_1442:0.0234395[&support=1.0][&length_mean=0.0234395,length_median=0.0234395,length_sd=9.90584536415e-10,length_hpd95={0.0234395,0.0234395},length_quant_5_95={0.0234395,0.0234395},length_range={0.0234395,0.0234395}],Cpyr_0699:0.0222303[&support=1.0][&length_mean=0.0222303,length_median=0.0222303,length_sd=1.15399606189e-09,length_hpd95={0.0222303,0.0222303},length_quant_5_95={0.0222303,0.0222303},length_range={0.0222303,0.0222303}])1.00000000:0.00397737[&support=1.0][&length_mean=0.00397737,length_median=0.00397737,length_sd=2.68849669578e-10,length_hpd95={0.00397737,0.00397737},length_quant_5_95={0.00397737,0.00397737},length_range={0.00397737,0.00397737}],(Calp_0759:0.026704[&support=1.0][&length_mean=0.026704,length_median=0.026704,length_sd=0.0,length_hpd95={0.026704,0.026704},length_quant_5_95={0.026704,0.026704},length_range={0.026704,0.026704}],Cpyr_1552:0.0235505[&support=1.0][&length_mean=0.0235505,length_median=0.0235505,length_sd=1.18397497789e-09,length_hpd95={0.0235505,0.0235505},length_quant_5_95={0.0235505,0.0235505},length_range={0.0235505,0.0235505}])1.00000000:0.00322568[&support=1.0][&length_mean=0.00322568,length_median=0.00322568,length_sd=0.0,length_hpd95={0.00322568,0.00322568},length_quant_5_95={0.00322568,0.00322568},length_range={0.00322568,0.00322568}])1.00000000:0.00345597[&support=1.0][&length_mean=0.00345597,length_median=0.00345597,length_sd=2.09299183905e-10,length_hpd95={0.00345597,0.00345597},length_quant_5_95={0.00345597,0.00345597},length_range={0.00345597,0.00345597}])1.00000000:0.000543397[&support=1.0][&length_mean=0.000543397,length_median=0.000543397,length_sd=0.0,length_hpd95={0.000543397,0.000543397},length_quant_5_95={0.000543397,0.000543397},length_range={0.000543397,0.000543397}],(Caes_0741:0.0368067[&support=1.0][&length_mean=0.0368067,length_median=0.0368067,length_sd=0.0,length_hpd95={0.0368067,0.0368067},length_quant_5_95={0.0368067,0.0368067},length_range={0.0368067,0.0368067}],Cpyr_1211:0.039203[&support=1.0][&length_mean=0.039203,length_median=0.039203,length_sd=0.0,length_hpd95={0.039203,0.039203},length_quant_5_95={0.039203,0.039203},length_range={0.039203,0.039203}])1.00000000:0.00931748[&support=1.0][&length_mean=0.00931748,length_median=0.00931748,length_sd=3.74405762277e-10,length_hpd95={0.00931748,0.00931748},length_quant_5_95={0.00931748,0.00931748},length_range={0.00931748,0.00931748}])1.00000000:0.000360455[&support=1.0][&length_mean=0.000360455,length_median=0.000360455,length_sd=1.65465533388e-11,length_hpd95={0.000360455,0.000360455},length_quant_5_95={0.000360455,0.000360455},length_range={0.000360455,0.000360455}])0.72000000:0.0[&support=0.72][&length_mean=0.0,length_median=0.0,length_sd=0.0,length_hpd95={0.0,0.0},length_quant_5_95={0.0,0.0},length_range={0.0,0.0}])1.00000000:0.00178195[&support=1.0][&length_mean=0.00178195,length_median=0.00178195,length_sd=0.0,length_hpd95={0.00178195,0.00178195},length_quant_5_95={0.00178195,0.00178195},length_range={0.00178195,0.00178195}])1.00000000:0.00103107493[&support=1.0][&length_mean=0.00103107493,length_median=0.000886646,length_sd=0.000165287910195,length_hpd95={0.000886221,0.00127581},length_quant_5_95={0.000886414,0.00127581},length_range={0.000886221,0.00132246}],(Coff_1073:0.023308799[&support=1.0][&length_mean=0.023308799,length_median=0.0228758,length_sd=0.000503396422395,length_hpd95={0.0228757,0.0239834},length_quant_5_95={0.0228757,0.0239834},length_range={0.0228756,0.0239834}],(Cscot_1009:0.027065021[&support=1.0][&length_mean=0.027065021,length_median=0.0269603,length_sd=0.000127517126038,length_hpd95={0.0269601,0.0272318},length_quant_5_95={0.0269602,0.0272318},length_range={0.0269601,0.0272356}],(Coff_1024:0.024905863[&support=1.0][&length_mean=0.024905863,length_median=0.0245789,length_sd=0.000407156961185,length_hpd95={0.0245788,0.0254239},length_quant_5_95={0.0245788,0.0254239},length_range={0.0245788,0.0254288}],(Cisla_1765:0.049007936[&support=1.0][&length_mean=0.049007936,length_median=0.0484788,length_sd=0.00066129158784,length_hpd95={0.0484787,0.0498459},length_quant_5_95={0.0484788,0.0498459},length_range={0.0484787,0.0498522}],(Cisla_1233:0.039738337[&support=1.0][&length_mean=0.039738337,length_median=0.0395666,length_sd=0.000212735155996,length_hpd95={0.0395666,0.040003},length_quant_5_95={0.0395666,0.040003},length_range={0.0395666,0.040003}],(Cgro_1764:0.026187457[&support=1.0][&length_mean=0.026187457,length_median=0.0261152,length_sd=8.9586356112e-05,length_hpd95={0.0261149,0.0262989},length_quant_5_95={0.0261149,0.0262989},length_range={0.0261149,0.0262989}],(Cgro_0474:0.018456173[&support=1.0][&length_mean=0.018456173,length_median=0.0184066,length_sd=6.15202846597e-05,length_hpd95={0.0184063,0.0185327},length_quant_5_95={0.0184063,0.0185327},length_range={0.0184062,0.0185327}],(Cgro_1038:0.017988924[&support=1.0][&length_mean=0.017988924,length_median=0.0180177,length_sd=3.81080657055e-05,length_hpd95={0.0179416,0.0180259},length_quant_5_95={0.0179416,0.0180259},length_range={0.0179416,0.0180288}],((Coff_1367:0.00382508[&support=1.0][&length_mean=0.00382508,length_median=0.00382508,length_sd=1.68742396715e-10,length_hpd95={0.00382508,0.00382508},length_quant_5_95={0.00382508,0.00382508},length_range={0.00382508,0.00382508}],Coff_1366:0.00388479[&support=1.0][&length_mean=0.00388479,length_median=0.00388479,length_sd=0.0,length_hpd95={0.00388479,0.00388479},length_quant_5_95={0.00388479,0.00388479},length_range={0.00388479,0.00388479}])1.00000000:0.0163102[&support=1.0][&length_mean=0.0163102,length_median=0.0163102,length_sd=8.3719673562e-10,length_hpd95={0.0163102,0.0163102},length_quant_5_95={0.0163102,0.0163102},length_range={0.0163102,0.0163102}],(Coff_1357:0.0134247[&support=1.0][&length_mean=0.0134247,length_median=0.0134247,length_sd=1.87202881139e-10,length_hpd95={0.0134247,0.0134247},length_quant_5_95={0.0134247,0.0134247},length_range={0.0134247,0.0134247}],(Coff_1365:0.0049956731[&support=1.0][&length_mean=0.0049956731,length_median=0.00503674,length_sd=9.11987548506e-05,length_hpd95={0.00479517,0.00503674},length_quant_5_95={0.00479517,0.00503674},length_range={0.00479517,0.00503674}],(Coff_1364:0.0046105048[&support=1.0][&length_mean=0.0046105048,length_median=0.00465157,length_sd=9.11949795988e-05,length_hpd95={0.00441001,0.00465157},length_quant_5_95={0.00441001,0.00465157},length_range={0.00441001,0.00465157}],(Cses_1286:0.00197839[&support=1.0][&length_mean=0.00197839,length_median=0.00197839,length_sd=1.28169051037e-10,length_hpd95={0.00197839,0.00197839},length_quant_5_95={0.00197839,0.00197839},length_range={0.00197839,0.00197839}],Cses_1285:0.00278215[&support=1.0][&length_mean=0.00278215,length_median=0.00278215,length_sd=0.0,length_hpd95={0.00278215,0.00278215},length_quant_5_95={0.00278215,0.00278215},length_range={0.00278215,0.00278215}])1.00000000:0.002545751[&support=1.0][&length_mean=0.002545751,length_median=0.00253618,length_sd=2.12546669622e-05,length_hpd95={0.00253618,0.00259248},length_quant_5_95={0.00253618,0.00259248},length_range={0.00253618,0.00259248}])0.45000000:0.0[&support=0.45][&length_mean=0.0,length_median=0.0,length_sd=0.0,length_hpd95={0.0,0.0},length_quant_5_95={0.0,0.0},length_range={0.0,0.0}])1.00000000:0.011260732[&support=1.0][&length_mean=0.011260732,length_median=0.011271,length_sd=2.28025201421e-05,length_hpd95={0.0112106,0.011271},length_quant_5_95={0.0112106,0.011271},length_range={0.0112106,0.011271}])1.00000000:0.00483768[&support=1.0][&length_mean=0.00483768,length_median=0.00483768,length_sd=0.0,length_hpd95={0.00483768,0.00483768},length_quant_5_95={0.00483768,0.00483768},length_range={0.00483768,0.00483768}])1.00000000:0.0012245037[&support=1.0][&length_mean=0.0012245037,length_median=0.00120676,length_sd=2.28457020539e-05,length_hpd95={0.00120434,0.00125257},length_quant_5_95={0.00120434,0.00125257},length_range={0.00120383,0.00125257}])1.00000000:0.0041958896[&support=1.0][&length_mean=0.0041958896,length_median=0.00422121,length_sd=3.25715943022e-05,length_hpd95={0.00415549,0.00422334},length_quant_5_95={0.00415549,0.00422334},length_range={0.00415549,0.00422379}])1.00000000:0.0042941831[&support=1.0][&length_mean=0.0042941831,length_median=0.00433974,length_sd=5.72683750527e-05,length_hpd95={0.00422292,0.00433979},length_quant_5_95={0.00422292,0.00433979},length_range={0.00422292,0.0043398}])1.00000000:0.01284811[&support=1.0][&length_mean=0.01284811,length_median=0.0129457,length_sd=0.000122881691892,length_hpd95={0.0126952,0.0129468},length_quant_5_95={0.0126952,0.0129468},length_range={0.0126952,0.0129469}])1.00000000:0.0065683449[&support=1.0][&length_mean=0.0065683449,length_median=0.00674225,length_sd=0.000227129233095,length_hpd95={0.00617221,0.00674259},length_quant_5_95={0.00617221,0.00674257},length_range={0.00617116,0.00674259}])0.61000000:0.00480891885246[&support=0.61][&length_mean=0.00480891885246,length_median=0.00480957,length_sd=1.49217749183e-06,length_hpd95={0.00480557,0.00480962},length_quant_5_95={0.00480557,0.00480962},length_range={0.00480555,0.00480962}])0.61000000:0.00289911983607[&support=0.61][&length_mean=0.00289911983607,length_median=0.00289887,length_sd=5.83193774524e-07,length_hpd95={0.0028988,0.00290044},length_quant_5_95={0.0028988,0.00290044},length_range={0.0028988,0.00290046}])0.61000000:0.00091113357377[&support=0.61][&length_mean=0.00091113357377,length_median=0.000624599,length_sd=0.000652438907687,length_hpd95={0.00062458,0.00237242},length_quant_5_95={0.000624599,0.00237242},length_range={0.00062458,0.00237247}])0.51000000:0.00261929019608[&support=0.51][&length_mean=0.00261929019608,length_median=0.00261927,length_sd=6.78671173414e-08,length_hpd95={0.00261927,0.00261951},length_quant_5_95={0.00261927,0.00261951},length_range={0.00261922,0.00261951}])0.51000000:0.00103817901961[&support=0.51][&length_mean=0.00103817901961,length_median=0.00103816,length_sd=6.49077654025e-08,length_hpd95={0.00103816,0.00103839},length_quant_5_95={0.00103816,0.00103839},length_range={0.00103811,0.00103839}])0.51000000:0.00167425607843[&support=0.51][&length_mean=0.00167425607843,length_median=0.00167425,length_sd=1.96038147988e-08,length_hpd95={0.00167425,0.00167432},length_quant_5_95={0.00167425,0.00167432},length_range={0.00167424,0.00167432}])0.61000000:0.00208270868852[&support=0.61][&length_mean=0.00208270868852,length_median=0.00168036,length_sd=0.000916144230212,length_hpd95={0.00168034,0.00413458},length_quant_5_95={0.00168036,0.00413458},length_range={0.00168034,0.00413531}])0.61000000:0.00648272836066[&support=0.61][&length_mean=0.00648272836066,length_median=0.00648625,length_sd=8.089170159e-06,length_hpd95={0.00646454,0.00648661},length_quant_5_95={0.00646454,0.00648661},length_range={0.00646443,0.00648661}])0.61000000:0.00500028786885[&support=0.61][&length_mean=0.00500028786885,length_median=0.00502433,length_sd=5.51214269325e-05,length_hpd95={0.00487643,0.00502628},length_quant_5_95={0.00487643,0.00502628},length_range={0.00487587,0.00502628}])1.00000000:0.026512342[&support=1.0][&length_mean=0.026512342,length_median=0.0251653,length_sd=0.00165518718372,length_hpd95={0.0251623,0.0285891},length_quant_5_95={0.0251637,0.0285891},length_range={0.0251623,0.0285956}])1.00000000:0.0043532434[&support=1.0][&length_mean=0.0043532434,length_median=0.00372328,length_sd=0.000792032824166,length_hpd95={0.00372328,0.00536092},length_quant_5_95={0.00372328,0.00536092},length_range={0.00372328,0.0053646}],(Cdan_1067:0.0204063[&support=1.0][&length_mean=0.0204063,length_median=0.0204063,length_sd=0.0,length_hpd95={0.0204063,0.0204063},length_quant_5_95={0.0204063,0.0204063},length_range={0.0204063,0.0204063}],(Cdan_1778:0.0292741[&support=1.0][&length_mean=0.0292741,length_median=0.0292741,length_sd=1.05897941369e-09,length_hpd95={0.0292741,0.0292741},length_quant_5_95={0.0292741,0.0292741},length_range={0.0292741,0.0292741}],(Cdan_1261:0.0123066[&support=1.0][&length_mean=0.0123066,length_median=0.0123066,length_sd=3.97117280132e-10,length_hpd95={0.0123066,0.0123066},length_quant_5_95={0.0123066,0.0123066},length_range={0.0123066,0.0123066}],Cdan_1766:0.0115302[&support=1.0][&length_mean=0.0115302,length_median=0.0115302,length_sd=0.0,length_hpd95={0.0115302,0.0115302},length_quant_5_95={0.0115302,0.0115302},length_range={0.0115302,0.0115302}])1.00000000:0.00404916[&support=1.0][&length_mean=0.00404916,length_median=0.00404916,length_sd=2.60575382556e-10,length_hpd95={0.00404916,0.00404916},length_quant_5_95={0.00404916,0.00404916},length_range={0.00404916,0.00404916}])1.00000000:0.00141265[&support=1.0][&length_mean=0.00141265,length_median=0.00141265,length_sd=0.0,length_hpd95={0.00141265,0.00141265},length_quant_5_95={0.00141265,0.00141265},length_range={0.00141265,0.00141265}])1.00000000:0.023482469[&support=1.0][&length_mean=0.023482469,length_median=0.0239333,length_sd=0.000567377967068,length_hpd95={0.0227424,0.0239333},length_quant_5_95={0.0227424,0.0239333},length_range={0.0227352,0.0239333}])1.00000000:0.069408942[&support=1.0][&length_mean=0.069408942,length_median=0.099351,length_sd=0.037636463068,length_hpd95={0.0220063,0.099351},length_quant_5_95={0.0220063,0.099351},length_range={0.0219979,0.099351}])1.00000000:0.0[&support=1.0][&length_mean=0.0,length_median=0,length_sd=0.0,length_hpd95={0,0},length_quant_5_95={0,0},length_range={0,0}];
END;
