# Supplementary material for: Evolutionary footprints of a cold relic in a rapidly warming world
Source: eLife. 2021 Dec 21;10:e71572. doi: 10.7554/eLife.71572 (PMC8741218; doi:10.7554/eLife.71572)
Supplement: Appendix 1—figure 20—source data 1. [file elife-71572-app1-fig20-data1.zip]

Archive with 1 entries (1 files):
- Appendix1figure20_SourceData1.txt
