# Supplementary material for: Evolutionary footprints of a cold relic in a rapidly warming world
Source: eLife. 2021 Dec 21;10:e71572. doi: 10.7554/eLife.71572 (PMC8741218; doi:10.7554/eLife.71572)
Supplement: Appendix 1—figure 20—source data 1. [file elife-71572-app1-fig20-data1.zip › Appendix1figure20_SourceData1.txt]

# 19 WorldClim bioclimatic variables for 28 Cochlearia accessions
pop	bio01_30s_global	bio02_30s_global	bio03_30s_global	bio04_30s_global	bio05_30s_global	bio06_30s_global	bio07_30s_global	bio08_30s_global	bio09_30s_global	bio10_30s_global	bio11_30s_global	bio12_30s_global	bio13_30s_global	bio14_30s_global	bio15_30s_global	bio16_30s_global	bio17_30s_global	bio18_30s_global	bio19_30s_global
21	98	97	32	7279	260	-40	300	190	16	190	3	630	77	33	28	222	109	222	112
32	67	97	32	7186	226	-72	298	158	-27	158	-27	934	129	44	37	365	150	365	150
33	62	96	31	7343	218	-87	305	152	-24	152	-38	926	132	48	34	345	149	345	160
140	38	87	30	7086	181	-104	285	111	-47	126	-55	857	129	43	43	355	134	347	140
145	16	72	29	6391	141	-107	248	95	-62	95	-67	1333	184	74	32	493	235	493	247
148	55	70	35	4521	164	-31	195	9	73	114	-1	1278	141	81	19	409	246	274	374
152	83	74	38	4316	189	-5	194	116	50	140	29	659	67	40	15	191	130	173	157
153	23	68	33	4684	136	-66	202	-23	39	88	-33	1544	178	95	22	505	287	315	476
156	82	70	36	4275	184	-7	191	134	47	138	29	657	75	37	19	198	123	188	152
159	86	60	36	3717	174	10	164	67	98	135	42	1114	125	60	26	370	188	225	322
161	87	64	34	4390	185	152	183	92	209	146	133	1200	140	86	30	410	279	335	330
162	33	66	33	4663	142	-54	196	-13	51	97	-23	2181	275	117	28	754	369	404	709
163	56	69	33	4774	168	-35	203	7	75	122	-3	1680	207	94	28	577	282	315	542
169	8	67	23	7401	160	-122	282	60	-8	109	-82	549	62	27	25	164	88	154	148
193	80	93	32	6991	231	-56	287	167	2	167	-13	948	127	49	36	369	156	369	159
199	73	70	36	4560	182	-12	194	26	119	133	17	1303	148	79	21	422	247	276	384
200	60	69	35	4583	168	-26	194	13	105	120	3	1495	175	89	22	494	277	307	451
201	62	71	36	4501	171	-23	194	16	82	121	6	1134	121	73	18	356	221	251	323
203	51	71	36	4396	158	-35	193	6	68	109	-3	1502	174	89	22	490	275	306	457
204	84	67	36	4306	182	0	182	87	104	141	30	1190	134	64	26	393	203	256	317
206	86	68	37	4286	184	1	183	64	104	141	32	1094	123	61	26	366	187	223	306
207	85	70	37	4294	187	1	186	62	104	141	32	1050	116	57	24	341	185	224	292
210	51	44	30	3667	131	-13	144	28	88	102	11	1105	121	66	19	335	204	222	314
212	96	101	41	4990	238	-8	246	67	162	162	36	906	118	38	30	316	141	141	274
221	46	62	30	5198	162	-42	204	51	116	116	-13	1596	167	88	20	476	330	374	455
267	71	86	32	6426	213	-52	265	152	-1	152	-13	980	121	55	30	356	173	356	181
269	104	88	32	6542	253	-15	268	171	33	187	20	719	83	44	19	224	142	224	154
273	7	78	31	6027	139	-108	247	83	-63	83	-70	1398	160	76	23	470	252	470	264
