# Supplementary material for: Evolutionary footprints of a cold relic in a rapidly warming world
Source: eLife. 2021 Dec 21;10:e71572. doi: 10.7554/eLife.71572 (PMC8741218; doi:10.7554/eLife.71572)
Supplement: Appendix 1—figure 21—source data 1. [file elife-71572-app1-fig21-data1.zip › Appendix1figure21_SourceData1.txt]

# 11 WorldClim bioclimatic variables for 28 Cochlearia accessions
pop	bio01_30s_global	bio02_30s_global	bio03_30s_global	bio04_30s_global	bio05_30s_global	bio06_30s_global	bio07_30s_global	bio08_30s_global	bio09_30s_global	bio10_30s_global	bio11_30s_global
21	98	97	32	7279	260	-40	300	190	16	190	3
32	67	97	32	7186	226	-72	298	158	-27	158	-27
33	62	96	31	7343	218	-87	305	152	-24	152	-38
140	38	87	30	7086	181	-104	285	111	-47	126	-55
145	16	72	29	6391	141	-107	248	95	-62	95	-67
148	55	70	35	4521	164	-31	195	9	73	114	-1
152	83	74	38	4316	189	-5	194	116	50	140	29
153	23	68	33	4684	136	-66	202	-23	39	88	-33
156	82	70	36	4275	184	-7	191	134	47	138	29
159	86	60	36	3717	174	10	164	67	98	135	42
161	87	64	34	4390	185	152	183	92	209	146	133
162	33	66	33	4663	142	-54	196	-13	51	97	-23
163	56	69	33	4774	168	-35	203	7	75	122	-3
169	8	67	23	7401	160	-122	282	60	-8	109	-82
193	80	93	32	6991	231	-56	287	167	2	167	-13
199	73	70	36	4560	182	-12	194	26	119	133	17
200	60	69	35	4583	168	-26	194	13	105	120	3
201	62	71	36	4501	171	-23	194	16	82	121	6
203	51	71	36	4396	158	-35	193	6	68	109	-3
204	84	67	36	4306	182	0	182	87	104	141	30
206	86	68	37	4286	184	1	183	64	104	141	32
207	85	70	37	4294	187	1	186	62	104	141	32
210	51	44	30	3667	131	-13	144	28	88	102	11
212	96	101	41	4990	238	-8	246	67	162	162	36
221	46	62	30	5198	162	-42	204	51	116	116	-13
267	71	86	32	6426	213	-52	265	152	-1	152	-13
269	104	88	32	6542	253	-15	268	171	33	187	20
273	7	78	31	6027	139	-108	247	83	-63	83	-70
