# Supplementary material for: Evolutionary footprints of a cold relic in a rapidly warming world
Source: eLife. 2021 Dec 21;10:e71572. doi: 10.7554/eLife.71572 (PMC8741218; doi:10.7554/eLife.71572)
Supplement: Appendix 1—figure 22—source data 1. [file elife-71572-app1-fig22-data1.zip › Appendix1figures22to27_SourceData1.txt.txt]

# Detailed summary output of one-way ANOVAs for all metabolites for bioclimatic clusters (1-4) and Ionopsidium (5)


######################################################################
### 2-Ketoglutaric acid

> summary(av_Ketoglutaric_1)
            Df  Sum Sq Mean Sq F value Pr(>F)
treat        1  370015  370015   1.376   0.25
Residuals   30 8066932  268898               
> summary(av_Ketoglutaric_2)
            Df  Sum Sq Mean Sq F value Pr(>F)
treat        1   26970   26970   0.526  0.477
Residuals   20 1025287   51264               
> summary(av_Ketoglutaric_3)
            Df  Sum Sq Mean Sq F value Pr(>F)
treat        1     320     320   0.001  0.971
Residuals   15 3555150  237010               
> summary(av_Ketoglutaric_4)
            Df  Sum Sq Mean Sq F value Pr(>F)  
treat        1  335204  335204   3.102 0.0872 .
Residuals   34 3673760  108052                 
---
Signif. codes:  0 ‘***’ 0.001 ‘**’ 0.01 ‘*’ 0.05 ‘.’ 0.1 ‘ ’ 1
> summary(av_Ketoglutaric_5)
            Df   Sum Sq Mean Sq F value Pr(>F)  
treat        1  2326972 2326972   4.985 0.0335 *
Residuals   29 13537410  466807                 
---
Signif. codes:  0 ‘***’ 0.001 ‘**’ 0.01 ‘*’ 0.05 ‘.’ 0.1 ‘ ’ 1


######################################################################
### Alanine

> summary(av_Alanine_1)
            Df Sum Sq Mean Sq F value Pr(>F)
treat        1   5671    5671   0.343  0.563
Residuals   30 496455   16548               
> summary(av_Alanine_2)
            Df Sum Sq Mean Sq F value Pr(>F)
treat        1   7814    7814   0.662  0.425
Residuals   20 235939   11797               
> summary(av_Alanine_3)
            Df  Sum Sq Mean Sq F value Pr(>F)
treat        1   73952   73952    0.92  0.353
Residuals   15 1205482   80365               
> summary(av_Alanine_4)
            Df  Sum Sq Mean Sq F value Pr(>F)
treat        1    1800    1800   0.026  0.872
Residuals   34 2321271   68273               
> summary(av_Alanine_5)
            Df  Sum Sq Mean Sq F value Pr(>F)
treat        1   37998   37998   0.335  0.567
Residuals   29 3286286  113320 


######################################################################
### Ascorbic acid

> summary(av_Ascorbic_1)
            Df Sum Sq Mean Sq F value Pr(>F)
treat        1    872     872   0.054  0.818
Residuals   30 485452   16182               
> summary(av_Ascorbic_2)
            Df Sum Sq Mean Sq F value Pr(>F)
treat        1      5       5       0  0.989
Residuals   20 495824   24791               
> summary(av_Ascorbic_3)
            Df Sum Sq Mean Sq F value Pr(>F)
treat        1  81383   81383   2.154  0.163
Residuals   15 566736   37782               
> summary(av_Ascorbic_4)
            Df  Sum Sq Mean Sq F value Pr(>F)
treat        1   41020   41020   0.531  0.471
Residuals   34 2625794   77229               
> summary(av_Ascorbic_5)
            Df  Sum Sq Mean Sq F value Pr(>F)
treat        1    2965    2965   0.038  0.847
Residuals   29 2283302   78735  


######################################################################
### Asparagine

> summary(av_Asparagine_1)
            Df  Sum Sq Mean Sq F value Pr(>F)
treat        1   77618   77618   0.295  0.591
Residuals   30 7897422  263247               
> summary(av_Asparagine_2)
            Df   Sum Sq Mean Sq F value Pr(>F)
treat        1     2263    2263   0.003  0.959
Residuals   20 17113209  855660               
> summary(av_Asparagine_3)
            Df   Sum Sq Mean Sq F value Pr(>F)
treat        1   133772  133772    0.17  0.686
Residuals   15 11807414  787161               
> summary(av_Asparagine_4)
            Df   Sum Sq Mean Sq F value Pr(>F)
treat        1     1170    1170   0.001  0.971
Residuals   34 29277587  861105               
> summary(av_Asparagine_5)
            Df   Sum Sq Mean Sq F value Pr(>F)
treat        1   570584  570584   0.422  0.521
Residuals   29 39192464 1351464


######################################################################
###Aspartic acid

> summary(av_Aspartic_1)
            Df   Sum Sq Mean Sq F value Pr(>F)  
treat        1  1417507 1417507   3.887 0.0579 .
Residuals   30 10939186  364640                 
---
Signif. codes:  0 ‘***’ 0.001 ‘**’ 0.01 ‘*’ 0.05 ‘.’ 0.1 ‘ ’ 1
> summary(av_Aspartic_2)
            Df  Sum Sq Mean Sq F value  Pr(>F)   
treat        1 3377804 3377804   10.74 0.00377 **
Residuals   20 6289469  314473                   
---
Signif. codes:  0 ‘***’ 0.001 ‘**’ 0.01 ‘*’ 0.05 ‘.’ 0.1 ‘ ’ 1
> summary(av_Aspartic_3)
            Df   Sum Sq Mean Sq F value Pr(>F)
treat        1  3477496 3477496   2.939  0.107
Residuals   15 17748582 1183239               
> summary(av_Aspartic_4)
            Df   Sum Sq  Mean Sq F value Pr(>F)  
treat        1 12636374 12636374   6.085 0.0188 *
Residuals   34 70611175  2076799                 
---
Signif. codes:  0 ‘***’ 0.001 ‘**’ 0.01 ‘*’ 0.05 ‘.’ 0.1 ‘ ’ 1
> summary(av_Aspartic_5)
            Df    Sum Sq  Mean Sq F value Pr(>F)
treat        1  40866731 40866731   2.399  0.132
Residuals   29 493964855 17033271   

######################################################################
###Butanoic acid, 4-amino

> summary(av_Butanoic_1)
            Df Sum Sq Mean Sq F value Pr(>F)
treat        1     11    11.3   0.032   0.86
Residuals   30  10677   355.9               
> summary(av_Butanoic_2)
            Df Sum Sq Mean Sq F value Pr(>F)
treat        1     79    78.8   0.087  0.771
Residuals   20  18126   906.3               
> summary(av_Butanoic_3)
            Df Sum Sq Mean Sq F value Pr(>F)  
treat        1   1866  1865.6   4.515 0.0506 .
Residuals   15   6197   413.2                 
---
Signif. codes:  0 ‘***’ 0.001 ‘**’ 0.01 ‘*’ 0.05 ‘.’ 0.1 ‘ ’ 1
> summary(av_Butanoic_4)
            Df Sum Sq Mean Sq F value Pr(>F)
treat        1      8     7.9   0.003  0.959
Residuals   34 100461  2954.7               
> summary(av_Butanoic_5)
            Df Sum Sq Mean Sq F value Pr(>F)
treat        1   1316    1316   0.479  0.494
Residuals   29  79725    2749     

######################################################################
### Caffeic acid

> summary(av_Caffeic_1)
            Df Sum Sq Mean Sq F value Pr(>F)
treat        1   1263    1263   0.105  0.749
Residuals   30 362295   12077               
> summary(av_Caffeic_2)
            Df Sum Sq Mean Sq F value Pr(>F)
treat        1  26511   26511   1.816  0.193
Residuals   20 292025   14601               
> summary(av_Caffeic_3)
            Df Sum Sq Mean Sq F value Pr(>F)  
treat        1  64147   64147   4.791 0.0448 *
Residuals   15 200826   13388                 
---
Signif. codes:  0 ‘***’ 0.001 ‘**’ 0.01 ‘*’ 0.05 ‘.’ 0.1 ‘ ’ 1
> summary(av_Caffeic_4)
            Df Sum Sq Mean Sq F value Pr(>F)
treat        1   4523    4523   0.269  0.607
Residuals   34 571784   16817               
> summary(av_Caffeic_5)
            Df Sum Sq Mean Sq F value Pr(>F)
treat        1  25583   25583   1.392  0.248
Residuals   29 533025   18380    

######################################################################
### Citric acid

> summary(av_Citric_1)
            Df    Sum Sq  Mean Sq F value Pr(>F)
treat        1 1.356e+07 13560330   0.182  0.673
Residuals   30 2.236e+09 74528265               
> summary(av_Citric_2)
            Df    Sum Sq   Mean Sq F value Pr(>F)
treat        1 2.813e+08 281339833   1.267  0.274
Residuals   20 4.441e+09 222064324               
> summary(av_Citric_3)
            Df    Sum Sq   Mean Sq F value Pr(>F)
treat        1 2.644e+08 264402604   2.126  0.165
Residuals   15 1.865e+09 124347004               
> summary(av_Citric_4)
            Df    Sum Sq   Mean Sq F value Pr(>F)
treat        1 3.619e+07  36185722   0.252  0.619
Residuals   34 4.873e+09 143310343               
> summary(av_Citric_5)
            Df    Sum Sq   Mean Sq F value Pr(>F)
treat        1 2.513e+08 251345187   1.053  0.313
Residuals   29 6.921e+09 238654419  

######################################################################
### Dehydroascorbic acid

> summary(av_Dehydroascorbic_1)
            Df   Sum Sq Mean Sq F value Pr(>F)
treat        1   134681  134681   0.115  0.737
Residuals   30 35209892 1173663               
> summary(av_Dehydroascorbic_2)
            Df   Sum Sq Mean Sq F value Pr(>F)
treat        1   642907  642907   1.244  0.278
Residuals   20 10332916  516646               
> summary(av_Dehydroascorbic_3)
            Df   Sum Sq Mean Sq F value Pr(>F)
treat        1  3020069 3020069   1.668  0.216
Residuals   15 27161816 1810788               
> summary(av_Dehydroascorbic_4)
            Df   Sum Sq Mean Sq F value Pr(>F)
treat        1  1100965 1100965   0.541  0.467
Residuals   34 69216665 2035784               
> summary(av_Dehydroascorbic_5)
            Df   Sum Sq Mean Sq F value Pr(>F)
treat        1  8158169 8158169   2.659  0.114
Residuals   29 88974847 3068098  

######################################################################
### Ethanolamine

> summary(av_Ethanolamine_1)
            Df  Sum Sq Mean Sq F value Pr(>F)
treat        1   56448   56448   0.657  0.424
Residuals   30 2577210   85907               
> summary(av_Ethanolamine_2)
            Df Sum Sq Mean Sq F value Pr(>F)
treat        1     54      54   0.003  0.957
Residuals   20 370277   18514               
> summary(av_Ethanolamine_3)
            Df Sum Sq Mean Sq F value Pr(>F)  
treat        1  62745   62745   4.014 0.0635 .
Residuals   15 234449   15630                 
---
Signif. codes:  0 ‘***’ 0.001 ‘**’ 0.01 ‘*’ 0.05 ‘.’ 0.1 ‘ ’ 1
> summary(av_Ethanolamine_4)
            Df  Sum Sq Mean Sq F value Pr(>F)
treat        1   37724   37724   0.433  0.515
Residuals   34 2964535   87192               
> summary(av_Ethanolamine_5)
            Df  Sum Sq Mean Sq F value Pr(>F)  
treat        1  446626  446626   3.241 0.0822 .
Residuals   29 3996799  137821                 
---
Signif. codes:  0 ‘***’ 0.001 ‘**’ 0.01 ‘*’ 0.05 ‘.’ 0.1 ‘ ’ 1

######################################################################
### Ferulic acid

> summary(av_Ferulic_1)
            Df Sum Sq Mean Sq F value Pr(>F)
treat        1    253   253.1   0.122  0.729
Residuals   30  62285  2076.2               
> summary(av_Ferulic_2)
            Df Sum Sq Mean Sq F value Pr(>F)
treat        1   6752    6752   1.802  0.194
Residuals   20  74924    3746               
> summary(av_Ferulic_3)
            Df Sum Sq Mean Sq F value Pr(>F)
treat        1   5139    5139   2.149  0.163
Residuals   15  35879    2392               
> summary(av_Ferulic_4)
            Df Sum Sq Mean Sq F value Pr(>F)
treat        1   1406    1406   0.481  0.493
Residuals   34  99504    2927               
> summary(av_Ferulic_5)
            Df Sum Sq Mean Sq F value Pr(>F)  
treat        1  30183   30183   3.812 0.0606 .
Residuals   29 229643    7919                 
---
Signif. codes:  0 ‘***’ 0.001 ‘**’ 0.01 ‘*’ 0.05 ‘.’ 0.1 ‘ ’ 1

######################################################################
### Fructose

> summary(av_Fructose_1)
            Df    Sum Sq   Mean Sq F value  Pr(>F)   
treat        1 2.794e+10 2.794e+10   12.37 0.00141 **
Residuals   30 6.776e+10 2.259e+09                   
---
Signif. codes:  0 ‘***’ 0.001 ‘**’ 0.01 ‘*’ 0.05 ‘.’ 0.1 ‘ ’ 1
> summary(av_Fructose_2)
            Df    Sum Sq   Mean Sq F value  Pr(>F)   
treat        1 4.995e+09 4.995e+09   12.57 0.00203 **
Residuals   20 7.949e+09 3.975e+08                   
---
Signif. codes:  0 ‘***’ 0.001 ‘**’ 0.01 ‘*’ 0.05 ‘.’ 0.1 ‘ ’ 1
> summary(av_Fructose_3)
            Df    Sum Sq   Mean Sq F value  Pr(>F)   
treat        1 1.575e+10 1.575e+10   10.45 0.00557 **
Residuals   15 2.260e+10 1.507e+09                   
---
Signif. codes:  0 ‘***’ 0.001 ‘**’ 0.01 ‘*’ 0.05 ‘.’ 0.1 ‘ ’ 1
> summary(av_Fructose_4)
            Df    Sum Sq   Mean Sq F value Pr(>F)   
treat        1 1.844e+10 1.844e+10   10.22  0.003 **
Residuals   34 6.138e+10 1.805e+09                  
---
Signif. codes:  0 ‘***’ 0.001 ‘**’ 0.01 ‘*’ 0.05 ‘.’ 0.1 ‘ ’ 1
> summary(av_Fructose_5)
            Df    Sum Sq   Mean Sq F value   Pr(>F)    
treat        1 7.500e+10 7.500e+10   23.39 3.99e-05 ***
Residuals   29 9.297e+10 3.206e+09                     
---
Signif. codes:  0 ‘***’ 0.001 ‘**’ 0.01 ‘*’ 0.05 ‘.’ 0.1 ‘ ’ 1

######################################################################
### Fumaric acid

> summary(av_Fumaric_1)
            Df Sum Sq Mean Sq F value Pr(>F)
treat        1    6.1    6.12   0.073  0.789
Residuals   30 2527.4   84.25               
> summary(av_Fumaric_2)
            Df Sum Sq Mean Sq F value Pr(>F)  
treat        1  215.3  215.35   4.548 0.0455 *
Residuals   20  947.0   47.35                 
---
Signif. codes:  0 ‘***’ 0.001 ‘**’ 0.01 ‘*’ 0.05 ‘.’ 0.1 ‘ ’ 1
> summary(av_Fumaric_3)
            Df Sum Sq Mean Sq F value Pr(>F)  
treat        1  269.2  269.21   4.615 0.0484 *
Residuals   15  875.0   58.34                 
---
Signif. codes:  0 ‘***’ 0.001 ‘**’ 0.01 ‘*’ 0.05 ‘.’ 0.1 ‘ ’ 1
> summary(av_Fumaric_4)
            Df Sum Sq Mean Sq F value Pr(>F)
treat        1    728   727.8   1.837  0.184
Residuals   34  13466   396.1               
> summary(av_Fumaric_5)
            Df Sum Sq Mean Sq F value Pr(>F)
treat        1   1698    1698   1.291  0.265
Residuals   29  38147    1315   

######################################################################
###Unidentified hexose peak 1

> summary(av_Glucopyranose_1)
            Df    Sum Sq   Mean Sq F value Pr(>F)  
treat        1 2.406e+08 240555662   4.537 0.0415 *
Residuals   30 1.591e+09  53020076                 
---
Signif. codes:  0 ‘***’ 0.001 ‘**’ 0.01 ‘*’ 0.05 ‘.’ 0.1 ‘ ’ 1
> summary(av_Glucopyranose_2)
            Df    Sum Sq   Mean Sq F value Pr(>F)  
treat        1 293729467 293729467   6.412 0.0198 *
Residuals   20 916174471  45808724                 
---
Signif. codes:  0 ‘***’ 0.001 ‘**’ 0.01 ‘*’ 0.05 ‘.’ 0.1 ‘ ’ 1
> summary(av_Glucopyranose_3)
            Df    Sum Sq   Mean Sq F value Pr(>F)  
treat        1 9.785e+08 978516998   8.034 0.0126 *
Residuals   15 1.827e+09 121801438                 
---
Signif. codes:  0 ‘***’ 0.001 ‘**’ 0.01 ‘*’ 0.05 ‘.’ 0.1 ‘ ’ 1
> summary(av_Glucopyranose_4)
            Df    Sum Sq   Mean Sq F value  Pr(>F)   
treat        1 4.578e+09 4.578e+09   7.602 0.00931 **
Residuals   34 2.048e+10 6.023e+08                   
---
Signif. codes:  0 ‘***’ 0.001 ‘**’ 0.01 ‘*’ 0.05 ‘.’ 0.1 ‘ ’ 1
> summary(av_Glucopyranose_5)
            Df    Sum Sq   Mean Sq F value Pr(>F)  
treat        1 3.403e+09 3.403e+09   6.505 0.0163 *
Residuals   29 1.517e+10 5.231e+08                 
---
Signif. codes:  0 ‘***’ 0.001 ‘**’ 0.01 ‘*’ 0.05 ‘.’ 0.1 ‘ ’ 1

######################################################################
### Glucose

> summary(av_Glucose_1)
            Df    Sum Sq   Mean Sq F value  Pr(>F)    
treat        1 1.029e+11 1.029e+11   13.49 0.00093 ***
Residuals   30 2.289e+11 7.631e+09                    
---
Signif. codes:  0 ‘***’ 0.001 ‘**’ 0.01 ‘*’ 0.05 ‘.’ 0.1 ‘ ’ 1
> summary(av_Glucose_2)
            Df    Sum Sq   Mean Sq F value  Pr(>F)    
treat        1 2.892e+10 2.892e+10   15.02 0.00094 ***
Residuals   20 3.850e+10 1.925e+09                    
---
Signif. codes:  0 ‘***’ 0.001 ‘**’ 0.01 ‘*’ 0.05 ‘.’ 0.1 ‘ ’ 1
> summary(av_Glucose_3)
            Df    Sum Sq   Mean Sq F value Pr(>F)  
treat        1 1.009e+11 1.009e+11   4.519 0.0505 .
Residuals   15 3.350e+11 2.233e+10                 
---
Signif. codes:  0 ‘***’ 0.001 ‘**’ 0.01 ‘*’ 0.05 ‘.’ 0.1 ‘ ’ 1
> summary(av_Glucose_4)
            Df    Sum Sq   Mean Sq F value   Pr(>F)    
treat        1 1.170e+11 1.170e+11   15.23 0.000428 ***
Residuals   34 2.613e+11 7.685e+09                     
---
Signif. codes:  0 ‘***’ 0.001 ‘**’ 0.01 ‘*’ 0.05 ‘.’ 0.1 ‘ ’ 1
> summary(av_Glucose_5)
            Df    Sum Sq   Mean Sq F value   Pr(>F)    
treat        1 2.733e+11 2.733e+11   18.59 0.000171 ***
Residuals   29 4.263e+11 1.470e+10                     
---
Signif. codes:  0 ‘***’ 0.001 ‘**’ 0.01 ‘*’ 0.05 ‘.’ 0.1 ‘ ’ 1


######################################################################
###Glucose, 1,6-anhydro-beta

> summary(av_Glucose_anhy_1)
            Df  Sum Sq Mean Sq F value  Pr(>F)   
treat        1 2858440 2858440   8.647 0.00626 **
Residuals   30 9917614  330587                   
---
Signif. codes:  0 ‘***’ 0.001 ‘**’ 0.01 ‘*’ 0.05 ‘.’ 0.1 ‘ ’ 1
> summary(av_Glucose_anhy_2)
            Df  Sum Sq Mean Sq F value Pr(>F)  
treat        1 3435855 3435855    7.08  0.015 *
Residuals   20 9706336  485317                 
---
Signif. codes:  0 ‘***’ 0.001 ‘**’ 0.01 ‘*’ 0.05 ‘.’ 0.1 ‘ ’ 1
> summary(av_Glucose_anhy_3)
            Df   Sum Sq Mean Sq F value Pr(>F)  
treat        1  6384360 6384360   6.456 0.0226 *
Residuals   15 14832694  988846                 
---
Signif. codes:  0 ‘***’ 0.001 ‘**’ 0.01 ‘*’ 0.05 ‘.’ 0.1 ‘ ’ 1
> summary(av_Glucose_anhy_4)
            Df    Sum Sq  Mean Sq F value  Pr(>F)   
treat        1  44015311 44015311   12.34 0.00128 **
Residuals   34 121318884  3568202                   
---
Signif. codes:  0 ‘***’ 0.001 ‘**’ 0.01 ‘*’ 0.05 ‘.’ 0.1 ‘ ’ 1
> summary(av_Glucose_anhy_5)
            Df    Sum Sq  Mean Sq F value Pr(>F)  
treat        1  37421364 37421364   6.026 0.0203 *
Residuals   29 180086224  6209870                 
---
Signif. codes:  0 ‘***’ 0.001 ‘**’ 0.01 ‘*’ 0.05 ‘.’ 0.1 ‘ ’ 1

######################################################################
###Glutamic acid

> summary(av_Glutamic_1)
            Df    Sum Sq  Mean Sq F value Pr(>F)  
treat        1  23905155 23905155   5.561 0.0251 *
Residuals   30 128952176  4298406                 
---
Signif. codes:  0 ‘***’ 0.001 ‘**’ 0.01 ‘*’ 0.05 ‘.’ 0.1 ‘ ’ 1
> summary(av_Glutamic_2)
            Df    Sum Sq  Mean Sq F value Pr(>F)  
treat        1  30279312 30279312   3.245 0.0867 .
Residuals   20 186613693  9330685                 
---
Signif. codes:  0 ‘***’ 0.001 ‘**’ 0.01 ‘*’ 0.05 ‘.’ 0.1 ‘ ’ 1
> summary(av_Glutamic_3)
            Df    Sum Sq  Mean Sq F value Pr(>F)  
treat        1  31558457 31558457   4.045 0.0626 .
Residuals   15 117033028  7802202                 
---
Signif. codes:  0 ‘***’ 0.001 ‘**’ 0.01 ‘*’ 0.05 ‘.’ 0.1 ‘ ’ 1
> summary(av_Glutamic_4)
            Df    Sum Sq   Mean Sq F value   Pr(>F)    
treat        1 105282695 105282695   17.42 0.000196 ***
Residuals   34 205512167   6044476                     
---
Signif. codes:  0 ‘***’ 0.001 ‘**’ 0.01 ‘*’ 0.05 ‘.’ 0.1 ‘ ’ 1
> summary(av_Glutamic_5)
            Df    Sum Sq  Mean Sq F value Pr(>F)  
treat        1  92646073 92646073   6.832  0.014 *
Residuals   29 393247853 13560271                 
---
Signif. codes:  0 ‘***’ 0.001 ‘**’ 0.01 ‘*’ 0.05 ‘.’ 0.1 ‘ ’ 1

######################################################################
###Glyceric acid

> summary(av_Glyceric_1)
            Df Sum Sq Mean Sq F value Pr(>F)  
treat        1 179251  179251   5.535 0.0254 *
Residuals   30 971479   32383                 
---
Signif. codes:  0 ‘***’ 0.001 ‘**’ 0.01 ‘*’ 0.05 ‘.’ 0.1 ‘ ’ 1
> summary(av_Glyceric_2)
            Df  Sum Sq Mean Sq F value Pr(>F)
treat        1  329819  329819   1.812  0.193
Residuals   20 3639661  181983               
> summary(av_Glyceric_3)
            Df  Sum Sq Mean Sq F value Pr(>F)  
treat        1  619704  619704   3.464 0.0824 .
Residuals   15 2683174  178878                 
---
Signif. codes:  0 ‘***’ 0.001 ‘**’ 0.01 ‘*’ 0.05 ‘.’ 0.1 ‘ ’ 1
> summary(av_Glyceric_4)
            Df  Sum Sq Mean Sq F value Pr(>F)  
treat        1  970358  970358   6.279 0.0172 *
Residuals   34 5254444  154542                 
---
Signif. codes:  0 ‘***’ 0.001 ‘**’ 0.01 ‘*’ 0.05 ‘.’ 0.1 ‘ ’ 1
> summary(av_Glyceric_5)
            Df   Sum Sq Mean Sq F value Pr(>F)  
treat        1  4021735 4021735   4.634 0.0398 *
Residuals   29 25169524  867915                 
---
Signif. codes:  0 ‘***’ 0.001 ‘**’ 0.01 ‘*’ 0.05 ‘.’ 0.1 ‘ ’ 1

######################################################################
###Glycine

> summary(av_Glycine_1)
            Df Sum Sq Mean Sq F value Pr(>F)
treat        1   2926    2926   0.135  0.716
Residuals   30 650887   21696               
> summary(av_Glycine_2)
            Df Sum Sq Mean Sq F value Pr(>F)
treat        1  25432   25432   1.773  0.198
Residuals   20 286891   14345               
> summary(av_Glycine_3)
            Df Sum Sq Mean Sq F value Pr(>F)
treat        1  24531   24531   0.597  0.452
Residuals   15 616634   41109               
> summary(av_Glycine_4)
            Df Sum Sq Mean Sq F value Pr(>F)  
treat        1  59571   59571   3.207 0.0822 .
Residuals   34 631488   18573                 
---
Signif. codes:  0 ‘***’ 0.001 ‘**’ 0.01 ‘*’ 0.05 ‘.’ 0.1 ‘ ’ 1
> summary(av_Glycine_5)
            Df Sum Sq Mean Sq F value Pr(>F)  
treat        1 160042  160042   6.075 0.0199 *
Residuals   29 764008   26345                 
---
Signif. codes:  0 ‘***’ 0.001 ‘**’ 0.01 ‘*’ 0.05 ‘.’ 0.1 ‘ ’ 1

######################################################################
###Hexanoic acid

> summary(av_Hexanoic_1)
            Df Sum Sq Mean Sq F value Pr(>F)
treat        1    109   108.8   0.224   0.64
Residuals   30  14582   486.1               
> summary(av_Hexanoic_2)
            Df Sum Sq Mean Sq F value Pr(>F)
treat        1    159   159.1    0.43   0.52
Residuals   20   7400   370.0               
> summary(av_Hexanoic_3)
            Df Sum Sq Mean Sq F value Pr(>F)  
treat        1   1259  1259.0    4.34 0.0547 .
Residuals   15   4351   290.1                 
---
Signif. codes:  0 ‘***’ 0.001 ‘**’ 0.01 ‘*’ 0.05 ‘.’ 0.1 ‘ ’ 1
> summary(av_Hexanoic_4)
            Df Sum Sq Mean Sq F value Pr(>F)
treat        1    589   589.4   0.977   0.33
Residuals   34  20504   603.1               
> summary(av_Hexanoic_5)
            Df Sum Sq Mean Sq F value Pr(>F)
treat        1   1822    1822   1.316  0.261
Residuals   29  40157    1385     

######################################################################
###Isoleucine

> summary(av_Isoleucine_1)
            Df Sum Sq Mean Sq F value Pr(>F)
treat        1     41    40.5   0.057  0.813
Residuals   30  21276   709.2               
> summary(av_Isoleucine_2)
            Df Sum Sq Mean Sq F value Pr(>F)
treat        1    855   854.5   1.457  0.241
Residuals   20  11727   586.4               
> summary(av_Isoleucine_3)
            Df Sum Sq Mean Sq F value Pr(>F)
treat        1    460   460.2   1.029  0.326
Residuals   15   6706   447.0               
> summary(av_Isoleucine_4)
            Df Sum Sq Mean Sq F value Pr(>F)
treat        1    611   610.8   0.438  0.513
Residuals   34  47414  1394.5               
> summary(av_Isoleucine_5)
            Df Sum Sq Mean Sq F value Pr(>F)
treat        1    264     264   0.069  0.794
Residuals   29 110440    3808    

######################################################################
###Malic acid

> summary(av_Malic_1)
            Df    Sum Sq   Mean Sq F value   Pr(>F)    
treat        1 4.551e+09 4.551e+09   19.54 0.000119 ***
Residuals   30 6.988e+09 2.329e+08                     
---
Signif. codes:  0 ‘***’ 0.001 ‘**’ 0.01 ‘*’ 0.05 ‘.’ 0.1 ‘ ’ 1
> summary(av_Malic_2)
            Df    Sum Sq   Mean Sq F value  Pr(>F)   
treat        1 4.545e+09 4.545e+09   10.94 0.00351 **
Residuals   20 8.307e+09 4.154e+08                   
---
Signif. codes:  0 ‘***’ 0.001 ‘**’ 0.01 ‘*’ 0.05 ‘.’ 0.1 ‘ ’ 1
> summary(av_Malic_3)
            Df    Sum Sq   Mean Sq F value  Pr(>F)   
treat        1 5.010e+09 5.010e+09   10.57 0.00537 **
Residuals   15 7.107e+09 4.738e+08                   
---
Signif. codes:  0 ‘***’ 0.001 ‘**’ 0.01 ‘*’ 0.05 ‘.’ 0.1 ‘ ’ 1
> summary(av_Malic_4)
            Df    Sum Sq   Mean Sq F value  Pr(>F)   
treat        1 1.102e+10 1.102e+10   7.651 0.00911 **
Residuals   34 4.897e+10 1.440e+09                   
---
Signif. codes:  0 ‘***’ 0.001 ‘**’ 0.01 ‘*’ 0.05 ‘.’ 0.1 ‘ ’ 1
> summary(av_Malic_5)
            Df    Sum Sq   Mean Sq F value Pr(>F)  
treat        1 3.186e+10 3.186e+10   3.908 0.0576 .
Residuals   29 2.364e+11 8.153e+09                 
---
Signif. codes:  0 ‘***’ 0.001 ‘**’ 0.01 ‘*’ 0.05 ‘.’ 0.1 ‘ ’ 1

######################################################################
###Mannose

> summary(av_Mannose_1)
            Df    Sum Sq   Mean Sq F value   Pr(>F)    
treat        1 2.492e+10 2.492e+10   17.83 0.000206 ***
Residuals   30 4.192e+10 1.397e+09                     
---
Signif. codes:  0 ‘***’ 0.001 ‘**’ 0.01 ‘*’ 0.05 ‘.’ 0.1 ‘ ’ 1
> summary(av_Mannose_2)
            Df    Sum Sq   Mean Sq F value  Pr(>F)   
treat        1 7.965e+09 7.965e+09   12.18 0.00231 **
Residuals   20 1.308e+10 6.542e+08                   
---
Signif. codes:  0 ‘***’ 0.001 ‘**’ 0.01 ‘*’ 0.05 ‘.’ 0.1 ‘ ’ 1
> summary(av_Mannose_3)
            Df    Sum Sq   Mean Sq F value Pr(>F)  
treat        1 2.284e+10 2.284e+10   3.639 0.0758 .
Residuals   15 9.414e+10 6.276e+09                 
---
Signif. codes:  0 ‘***’ 0.001 ‘**’ 0.01 ‘*’ 0.05 ‘.’ 0.1 ‘ ’ 1
> summary(av_Mannose_4)
            Df    Sum Sq   Mean Sq F value  Pr(>F)   
treat        1 1.546e+10 1.546e+10   10.21 0.00301 **
Residuals   34 5.147e+10 1.514e+09                   
---
Signif. codes:  0 ‘***’ 0.001 ‘**’ 0.01 ‘*’ 0.05 ‘.’ 0.1 ‘ ’ 1
> summary(av_Mannose_5)
            Df    Sum Sq   Mean Sq F value Pr(>F)  
treat        1 2.854e+10 2.854e+10   4.733 0.0379 *
Residuals   29 1.749e+11 6.031e+09                 
---
Signif. codes:  0 ‘***’ 0.001 ‘**’ 0.01 ‘*’ 0.05 ‘.’ 0.1 ‘ ’ 1

######################################################################
###Myo-inositol

> summary(av_Myo_ino_1)
            Df    Sum Sq   Mean Sq F value   Pr(>F)    
treat        1 4.183e+09 4.183e+09   21.68 6.15e-05 ***
Residuals   30 5.789e+09 1.930e+08                     
---
Signif. codes:  0 ‘***’ 0.001 ‘**’ 0.01 ‘*’ 0.05 ‘.’ 0.1 ‘ ’ 1
> summary(av_Myo_ino_2)
            Df    Sum Sq   Mean Sq F value  Pr(>F)   
treat        1 2.575e+09 2.575e+09   12.14 0.00234 **
Residuals   20 4.243e+09 2.121e+08                   
---
Signif. codes:  0 ‘***’ 0.001 ‘**’ 0.01 ‘*’ 0.05 ‘.’ 0.1 ‘ ’ 1
> summary(av_Myo_ino_3)
            Df    Sum Sq   Mean Sq F value Pr(>F)  
treat        1 4.769e+09 4.769e+09   5.548 0.0325 *
Residuals   15 1.289e+10 8.596e+08                 
---
Signif. codes:  0 ‘***’ 0.001 ‘**’ 0.01 ‘*’ 0.05 ‘.’ 0.1 ‘ ’ 1
> summary(av_Myo_ino_4)
            Df    Sum Sq   Mean Sq F value   Pr(>F)    
treat        1 6.991e+09 6.991e+09   21.46 5.12e-05 ***
Residuals   34 1.108e+10 3.258e+08                     
---
Signif. codes:  0 ‘***’ 0.001 ‘**’ 0.01 ‘*’ 0.05 ‘.’ 0.1 ‘ ’ 1
> summary(av_Myo_ino_5)
            Df    Sum Sq   Mean Sq F value   Pr(>F)    
treat        1 1.104e+10 1.104e+10   22.54 5.11e-05 ***
Residuals   29 1.420e+10 4.898e+08                     
---
Signif. codes:  0 ‘***’ 0.001 ‘**’ 0.01 ‘*’ 0.05 ‘.’ 0.1 ‘ ’ 1

######################################################################
###Octadecanoic acid

> summary(av_Octadecanoic_1)
            Df Sum Sq Mean Sq F value Pr(>F)
treat        1    536   536.3   0.344  0.562
Residuals   30  46750  1558.3               
> summary(av_Octadecanoic_2)
            Df Sum Sq Mean Sq F value Pr(>F)
treat        1   1393  1393.5   1.499  0.235
Residuals   20  18594   929.7               
> summary(av_Octadecanoic_3)
            Df Sum Sq Mean Sq F value Pr(>F)  
treat        1   7498    7498   4.587  0.049 *
Residuals   15  24519    1635                 
---
Signif. codes:  0 ‘***’ 0.001 ‘**’ 0.01 ‘*’ 0.05 ‘.’ 0.1 ‘ ’ 1
> summary(av_Octadecanoic_4)
            Df Sum Sq Mean Sq F value Pr(>F)
treat        1   1923    1923   0.843  0.365
Residuals   34  77547    2281               
> summary(av_Octadecanoic_5)
            Df Sum Sq Mean Sq F value Pr(>F)
treat        1    711     711   0.153  0.698
Residuals   29 134615    4642         

######################################################################
###Oxalic acid

> summary(av_Oxalic_1)
            Df Sum Sq Mean Sq F value Pr(>F)
treat        1    458     458   0.069  0.795
Residuals   30 199432    6648               
> summary(av_Oxalic_2)
            Df Sum Sq Mean Sq F value Pr(>F)
treat        1  37682   37682   2.063  0.166
Residuals   20 365309   18265               
> summary(av_Oxalic_3)
            Df Sum Sq Mean Sq F value Pr(>F)
treat        1  45756   45756   1.378  0.259
Residuals   15 497948   33197               
> summary(av_Oxalic_4)
            Df Sum Sq Mean Sq F value Pr(>F)
treat        1  30186   30186   1.564   0.22
Residuals   34 656351   19304               
> summary(av_Oxalic_5)
            Df  Sum Sq Mean Sq F value Pr(>F)  
treat        1  166851  166851   3.188 0.0846 .
Residuals   29 1517807   52338                 
---
Signif. codes:  0 ‘***’ 0.001 ‘**’ 0.01 ‘*’ 0.05 ‘.’ 0.1 ‘ ’ 1

######################################################################
###Phosphoric acid

> summary(av_Phosphoric_1)
            Df    Sum Sq  Mean Sq F value Pr(>F)
treat        1     46436    46436   0.004   0.95
Residuals   30 344121876 11470729               
> summary(av_Phosphoric_2)
            Df    Sum Sq  Mean Sq F value Pr(>F)
treat        1  76804123 76804123   1.754    0.2
Residuals   20 875660650 43783032               
> summary(av_Phosphoric_3)
            Df    Sum Sq  Mean Sq F value Pr(>F)
treat        1  23914855 23914855    3.07    0.1
Residuals   15 116835034  7789002               
> summary(av_Phosphoric_4)
            Df    Sum Sq  Mean Sq F value Pr(>F)
treat        1   1416596  1416596   0.087   0.77
Residuals   34 553164489 16269544               
> summary(av_Phosphoric_5)
            Df    Sum Sq  Mean Sq F value Pr(>F)
treat        1  16159346 16159346   0.552  0.463
Residuals   29 848722826 29266304    

######################################################################
### Proline

> summary(av_Proline_1)
            Df    Sum Sq   Mean Sq F value Pr(>F)  
treat        1 2.708e+08 270763903    6.16 0.0189 *
Residuals   30 1.319e+09  43952187                 
---
Signif. codes:  0 ‘***’ 0.001 ‘**’ 0.01 ‘*’ 0.05 ‘.’ 0.1 ‘ ’ 1
> summary(av_Proline_2)
            Df    Sum Sq   Mean Sq F value  Pr(>F)   
treat        1 433434336 433434336   12.01 0.00245 **
Residuals   20 722035438  36101772                   
---
Signif. codes:  0 ‘***’ 0.001 ‘**’ 0.01 ‘*’ 0.05 ‘.’ 0.1 ‘ ’ 1
> summary(av_Proline_3)
            Df    Sum Sq   Mean Sq F value Pr(>F)  
treat        1 219674245 219674245   4.257 0.0568 .
Residuals   15 773989380  51599292                 
---
Signif. codes:  0 ‘***’ 0.001 ‘**’ 0.01 ‘*’ 0.05 ‘.’ 0.1 ‘ ’ 1
> summary(av_Proline_4)
            Df    Sum Sq   Mean Sq F value Pr(>F)  
treat        1 8.579e+08 857855447   7.179 0.0113 *
Residuals   34 4.063e+09 119500638                 
---
Signif. codes:  0 ‘***’ 0.001 ‘**’ 0.01 ‘*’ 0.05 ‘.’ 0.1 ‘ ’ 1
> summary(av_Proline_5)
            Df    Sum Sq   Mean Sq F value  Pr(>F)   
treat        1 2.366e+09 2.366e+09   11.92 0.00173 **
Residuals   29 5.757e+09 1.985e+08                   
---
Signif. codes:  0 ‘***’ 0.001 ‘**’ 0.01 ‘*’ 0.05 ‘.’ 0.1 ‘ ’ 1


######################################################################
###Pseudo-tropine

> summary(av_Pseudo_Trop_1)
            Df   Sum Sq Mean Sq F value Pr(>F)
treat        1   472635  472635   0.531  0.472
Residuals   30 26715430  890514               
> summary(av_Pseudo_Trop_1)
            Df   Sum Sq Mean Sq F value Pr(>F)
treat        1   472635  472635   0.531  0.472
Residuals   30 26715430  890514               
> summary(av_Pseudo_Trop_2)
            Df   Sum Sq Mean Sq F value Pr(>F)
treat        1  1012223 1012223   0.873  0.361
Residuals   20 23183463 1159173               
> summary(av_Pseudo_Trop_3)
            Df   Sum Sq Mean Sq F value Pr(>F)
treat        1  3572741 3572741   2.888   0.11
Residuals   15 18555359 1237024               
> summary(av_Pseudo_Trop_4)
            Df    Sum Sq Mean Sq F value Pr(>F)
treat        1    295802  295802   0.098  0.756
Residuals   34 102682879 3020085               
> summary(av_Pseudo_Trop_5)
            Df   Sum Sq Mean Sq F value Pr(>F)
treat        1   906939  906939   0.326  0.573
Residuals   29 80779407 2785497               

######################################################################
###RT:19.905 unknown

> summary(av_RT_19_905_1)
            Df Sum Sq Mean Sq F value Pr(>F)
treat        1    231   231.1   0.491  0.489
Residuals   30  14126   470.9               
> summary(av_RT_19_905_2)
            Df Sum Sq Mean Sq F value Pr(>F)
treat        1     66   65.55    0.38  0.545
Residuals   20   3454  172.69               
> summary(av_RT_19_905_3)
            Df Sum Sq Mean Sq F value Pr(>F)
treat        1    673   673.1   1.446  0.248
Residuals   15   6982   465.5               
> summary(av_RT_19_905_4)
            Df Sum Sq Mean Sq F value Pr(>F)
treat        1    159   158.6   0.289  0.594
Residuals   34  18665   549.0               
> summary(av_RT_19_905_5)
            Df Sum Sq Mean Sq F value Pr(>F)
treat        1   1338    1338   0.946  0.339
Residuals   29  41014    1414    

######################################################################
###RT:20.075 unknown

> summary(av_RT_20_075_1)
            Df Sum Sq Mean Sq F value Pr(>F)
treat        1    413   413.3   1.896  0.179
Residuals   30   6540   218.0               
> summary(av_RT_20_075_2)
            Df Sum Sq Mean Sq F value Pr(>F)
treat        1  196.4   196.4   1.635  0.216
Residuals   20 2402.0   120.1               
> summary(av_RT_20_075_3)
            Df Sum Sq Mean Sq F value Pr(>F)  
treat        1   1188    1188   5.035 0.0404 *
Residuals   15   3540     236                 
---
Signif. codes:  0 ‘***’ 0.001 ‘**’ 0.01 ‘*’ 0.05 ‘.’ 0.1 ‘ ’ 1
> summary(av_RT_20_075_4)
            Df Sum Sq Mean Sq F value Pr(>F)
treat        1   1165    1165   0.823  0.371
Residuals   34  48119    1415               
> summary(av_RT_20_075_5)
            Df Sum Sq Mean Sq F value Pr(>F)
treat        1    990   989.8   0.403   0.53
Residuals   29  71165  2454.0  

######################################################################
###Saccharic acid

summary(av_Saccharic_1)
            Df    Sum Sq  Mean Sq F value Pr(>F)
treat        1  27639612 27639612   2.031  0.164
Residuals   30 408312543 13610418               
> summary(av_Saccharic_2)
            Df    Sum Sq   Mean Sq F value Pr(>F)  
treat        1 3.999e+08 399943478   6.739 0.0173 *
Residuals   20 1.187e+09  59346388                 
---
Signif. codes:  0 ‘***’ 0.001 ‘**’ 0.01 ‘*’ 0.05 ‘.’ 0.1 ‘ ’ 1
> summary(av_Saccharic_3)
            Df    Sum Sq   Mean Sq F value  Pr(>F)   
treat        1 417927595 417927595   10.45 0.00559 **
Residuals   15 600162099  40010807                   
---
Signif. codes:  0 ‘***’ 0.001 ‘**’ 0.01 ‘*’ 0.05 ‘.’ 0.1 ‘ ’ 1
> summary(av_Saccharic_4)
            Df    Sum Sq   Mean Sq F value  Pr(>F)    
treat        1 684267180 684267180   26.22 1.2e-05 ***
Residuals   34 887316874  26097555                    
---
Signif. codes:  0 ‘***’ 0.001 ‘**’ 0.01 ‘*’ 0.05 ‘.’ 0.1 ‘ ’ 1
> summary(av_Saccharic_5)
            Df    Sum Sq   Mean Sq F value Pr(>F)  
treat        1 8.583e+08 858329017   3.949 0.0564 .
Residuals   29 6.303e+09 217349407                 
---
Signif. codes:  0 ‘***’ 0.001 ‘**’ 0.01 ‘*’ 0.05 ‘.’ 0.1 ‘ ’ 1

######################################################################
###Serine

> summary(av_Serine_1)
            Df   Sum Sq Mean Sq F value Pr(>F)
treat        1   218130  218130   0.196  0.661
Residuals   30 33358408 1111947               
> summary(av_Serine_2)
            Df   Sum Sq Mean Sq F value Pr(>F)  
treat        1  2655700 2655700   4.673 0.0429 *
Residuals   20 11366408  568320                 
---
Signif. codes:  0 ‘***’ 0.001 ‘**’ 0.01 ‘*’ 0.05 ‘.’ 0.1 ‘ ’ 1
> summary(av_Serine_3)
            Df   Sum Sq Mean Sq F value Pr(>F)
treat        1   190010  190010   0.054  0.819
Residuals   15 52567456 3504497               
> summary(av_Serine_4)
            Df    Sum Sq  Mean Sq F value Pr(>F)  
treat        1  18061860 18061860   5.446 0.0257 *
Residuals   34 112769441  3316748                 
---
Signif. codes:  0 ‘***’ 0.001 ‘**’ 0.01 ‘*’ 0.05 ‘.’ 0.1 ‘ ’ 1
> summary(av_Serine_5)
            Df    Sum Sq  Mean Sq F value Pr(>F)  
treat        1  58306825 58306825   3.922 0.0572 .
Residuals   29 431109914 14865859                 
---
Signif. codes:  0 ‘***’ 0.001 ‘**’ 0.01 ‘*’ 0.05 ‘.’ 0.1 ‘ ’ 1

######################################################################
###Unidentified hexose peak 2

> summary(av_Sorbose_1)
            Df    Sum Sq   Mean Sq F value  Pr(>F)   
treat        1 4.585e+10 4.585e+10   12.26 0.00147 **
Residuals   30 1.122e+11 3.741e+09                   
---
Signif. codes:  0 ‘***’ 0.001 ‘**’ 0.01 ‘*’ 0.05 ‘.’ 0.1 ‘ ’ 1
> summary(av_Sorbose_2)
            Df    Sum Sq   Mean Sq F value  Pr(>F)   
treat        1 6.755e+09 6.755e+09   11.49 0.00291 **
Residuals   20 1.175e+10 5.877e+08                   
---
Signif. codes:  0 ‘***’ 0.001 ‘**’ 0.01 ‘*’ 0.05 ‘.’ 0.1 ‘ ’ 1
> summary(av_Sorbose_3)
            Df    Sum Sq   Mean Sq F value Pr(>F)  
treat        1 2.413e+10 2.413e+10   6.539 0.0219 *
Residuals   15 5.536e+10 3.691e+09                 
---
Signif. codes:  0 ‘***’ 0.001 ‘**’ 0.01 ‘*’ 0.05 ‘.’ 0.1 ‘ ’ 1
> summary(av_Sorbose_4)
            Df    Sum Sq   Mean Sq F value   Pr(>F)    
treat        1 5.033e+10 5.033e+10   18.69 0.000127 ***
Residuals   34 9.155e+10 2.693e+09                     
---
Signif. codes:  0 ‘***’ 0.001 ‘**’ 0.01 ‘*’ 0.05 ‘.’ 0.1 ‘ ’ 1
> summary(av_Sorbose_5)
            Df    Sum Sq   Mean Sq F value  Pr(>F)   
treat        1 1.276e+11 1.276e+11   11.58 0.00197 **
Residuals   29 3.195e+11 1.102e+10                   
---
Signif. codes:  0 ‘***’ 0.001 ‘**’ 0.01 ‘*’ 0.05 ‘.’ 0.1 ‘ ’ 1

######################################################################
###Sucrose

> summary(av_Sucrose_1)
            Df    Sum Sq   Mean Sq F value Pr(>F)
treat        1 1.644e+11 1.644e+11   1.925  0.175
Residuals   30 2.561e+12 8.538e+10               
> summary(av_Sucrose_2)
            Df    Sum Sq   Mean Sq F value Pr(>F)
treat        1 7.296e+11 7.296e+11   1.432  0.245
Residuals   20 1.019e+13 5.096e+11               
> summary(av_Sucrose_3)
            Df    Sum Sq   Mean Sq F value Pr(>F)
treat        1 4.854e+10 4.854e+10   0.103  0.752
Residuals   15 7.057e+12 4.705e+11               
> summary(av_Sucrose_4)
            Df    Sum Sq  Mean Sq F value Pr(>F)
treat        1 2.250e+11 2.25e+11   0.606  0.442
Residuals   34 1.261e+13 3.71e+11               
> summary(av_Sucrose_5)
            Df    Sum Sq   Mean Sq F value Pr(>F)
treat        1 1.831e+10 1.831e+10   0.026  0.874
Residuals   29 2.064e+13 7.117e+11  

######################################################################
### Threonic acid

> summary(av_Threonic_1)
            Df   Sum Sq Mean Sq F value Pr(>F)
treat        1     1164    1164   0.003  0.959
Residuals   30 12852241  428408   
> summary(av_Threonic_2)
            Df  Sum Sq Mean Sq F value Pr(>F)
treat        1  150305  150305    0.54  0.471
Residuals   20 5568760  278438               
> summary(av_Threonic_3)
            Df  Sum Sq Mean Sq F value Pr(>F)  
treat        1 1438216 1438216   3.168 0.0954 .
Residuals   15 6809466  453964                 
---
Signif. codes:  0 ‘***’ 0.001 ‘**’ 0.01 ‘*’ 0.05 ‘.’ 0.1 ‘ ’ 1
> summary(av_Threonic_4)
            Df   Sum Sq Mean Sq F value Pr(>F)
treat        1    61690   61690   0.132  0.718
Residuals   34 15862873  466555               
> summary(av_Threonic_5)
            Df   Sum Sq Mean Sq F value Pr(>F)
treat        1    14786   14786   0.031  0.862
Residuals   29 13873576  478399   


######################################################################
###Threonine

> summary(av_Threonine_1)
            Df Sum Sq Mean Sq F value Pr(>F)  
treat        1  27671   27671   5.698 0.0235 *
Residuals   30 145696    4857                 
---
Signif. codes:  0 ‘***’ 0.001 ‘**’ 0.01 ‘*’ 0.05 ‘.’ 0.1 ‘ ’ 1
> summary(av_Threonine_2)
            Df Sum Sq Mean Sq F value Pr(>F)
treat        1  12393   12393   1.002  0.329
Residuals   20 247430   12372               
> summary(av_Threonine_3)
            Df Sum Sq Mean Sq F value Pr(>F)
treat        1   2942    2942   0.808  0.383
Residuals   15  54614    3641               
> summary(av_Threonine_4)
            Df  Sum Sq Mean Sq F value Pr(>F)
treat        1   35230   35230   1.165  0.288
Residuals   34 1028606   30253               
> summary(av_Threonine_5)
            Df Sum Sq Mean Sq F value Pr(>F)
treat        1   8056    8056    0.26  0.614
Residuals   29 899447   31015    

######################################################################
###Tropine

> summary(av_Tropine_1)
            Df  Sum Sq Mean Sq F value Pr(>F)
treat        1     761     761   0.008  0.928
Residuals   30 2773536   92451               
> summary(av_Tropine_2)
            Df Sum Sq Mean Sq F value Pr(>F)
treat        1  30437   30437    0.89  0.357
Residuals   20 683793   34190               
> summary(av_Tropine_3)
            Df  Sum Sq Mean Sq F value Pr(>F)  
treat        1 1623343 1623343   3.469 0.0822 .
Residuals   15 7019670  467978                 
---
Signif. codes:  0 ‘***’ 0.001 ‘**’ 0.01 ‘*’ 0.05 ‘.’ 0.1 ‘ ’ 1
> summary(av_Tropine_4)
            Df   Sum Sq Mean Sq F value Pr(>F)
treat        1   651288  651288   0.263  0.611
Residuals   34 84234690 2477491               
> summary(av_Tropine_5)
            Df   Sum Sq Mean Sq F value Pr(>F)  
treat        1  6109050 6109050   3.291   0.08 .
Residuals   29 53827443 1856119                 
---
Signif. codes:  0 ‘***’ 0.001 ‘**’ 0.01 ‘*’ 0.05 ‘.’ 0.1 ‘ ’ 1

######################################################################
###Valine

> summary(av_Valine_1)
            Df  Sum Sq Mean Sq F value  Pr(>F)   
treat        1  293378  293378   8.508 0.00664 **
Residuals   30 1034524   34484                   
---
Signif. codes:  0 ‘***’ 0.001 ‘**’ 0.01 ‘*’ 0.05 ‘.’ 0.1 ‘ ’ 1
> summary(av_Valine_2)
            Df  Sum Sq Mean Sq F value Pr(>F)
treat        1  113997  113997   1.739  0.202
Residuals   20 1311112   65556               
> summary(av_Valine_3)
            Df Sum Sq Mean Sq F value Pr(>F)
treat        1   1102    1102   0.127  0.727
Residuals   15 130147    8676               
> summary(av_Valine_4)
            Df  Sum Sq Mean Sq F value Pr(>F)
treat        1  168902  168902     1.7  0.201
Residuals   34 3378501   99368               
> summary(av_Valine_5)
            Df  Sum Sq Mean Sq F value Pr(>F)
treat        1   52745   52745   0.803  0.378
Residuals   29 1905584   65710 


################################################################################
#### 1-pyrroline-3-hydroxy-5-carboxylic acid

> summary(av_Pyrroline_1)
            Df    Sum Sq  Mean Sq F value Pr(>F)
treat        1   2384451  2384451   0.158  0.694
Residuals   34 513629240 15106742               
> summary(av_Pyrroline_2)
            Df    Sum Sq  Mean Sq F value Pr(>F)  
treat        1  30697562 30697562   4.452 0.0477 *
Residuals   20 137908986  6895449                 
---
Signif. codes:  0 ‘***’ 0.001 ‘**’ 0.01 ‘*’ 0.05 ‘.’ 0.1 ‘ ’ 1
> summary(av_Pyrroline_3)
            Df   Sum Sq Mean Sq F value Pr(>F)
treat        1   495394  495394   0.115   0.74
Residuals   15 64876415 4325094               
> summary(av_Pyrroline_4)
            Df    Sum Sq Mean Sq F value Pr(>F)
treat        1    114645  114645   0.014  0.907
Residuals   30 246863802 8228793               
> summary(av_Pyrroline_5)
            Df    Sum Sq  Mean Sq F value Pr(>F)
treat        1   8764534  8764534    0.77  0.387
Residuals   29 330043164 11380799   
