# Supplementary material for: Evolutionary footprints of a cold relic in a rapidly warming world
Source: eLife. 2021 Dec 21;10:e71572. doi: 10.7554/eLife.71572 (PMC8741218; doi:10.7554/eLife.71572)
Supplement: Appendix 1—figure 30—source data 1. [file elife-71572-app1-fig30-data1.zip › Appendix1figure30_SourceData1.txt]

# Metabolite contributions to discriminant function number 1 (separating control and cold conditions) in DAPC analysis as illustrated in Figure 4d
# (based on all metabolomic measurements and grouped by treatment) sorted from highest to lowest discriminating power.
Target compound	Contribution to LD1
Glutamic acid	2,10E-01
Myo-inositol	1,98E-01
Proline	1,24E-01
Sorbose	7,21E-02
Serine	5,62E-02
Valine	5,01E-02
Ascorbic acid	4,69E-02
2-Ketoglutaric acid	2,76E-02
Aspartic acid	2,46E-02
Glucopyranose?	1,92E-02
Glycine	1,91E-02
Fructose	1,58E-02
Threonine	1,52E-02
Octadecanoic acid	1,44E-02
Caffeic acid	1,40E-02
Tropine	1,38E-02
Sucrose	1,26E-02
Dehydroascorbic acid	9,71E-03
Glucose, 1,6-anhydro-beta	9,02E-03
RT:20.075 unknown	7,55E-03
Mannose	7,44E-03
1-pyrrline-3-hydroxy-5-carboxylic?	7,18E-03
Alanine	5,64E-03
Saccharic acid	3,70E-03
Butanoic acid, 4-amino	3,29E-03
Phosphoric acid	2,97E-03
Hexanoic acid	1,96E-03
Citric acid	1,55E-03
Ferulic acid	1,20E-03
RT:19.905 unknown	1,03E-03
Ethanolamine	9,60E-04
Fumaric acid	5,32E-04
Glucose	4,80E-04
Asparagine	4,75E-04
Pseudo-tropine	2,14E-04
Threonic/Erythronic acid	1,74E-04
Isoleucine	6,26E-05
Glyceric acid	6,14E-05
Oxalic acid	5,20E-05
Malic acid	2,20E-05
